# Supplementary material for: WellInverter: a web application for the analysis of fluorescent reporter gene data
Source: BMC Bioinformatics. 2019 Jun 11;20:309. doi: 10.1186/s12859-019-2920-4 (PMC6558888; doi:10.1186/s12859-019-2920-4)
Supplement: Supplementary file 1 — Experimental data..zip archive containing.json file with experimental data that can be uploaded into WellInverter as well as.doc file with plate layout (ZIP 1191 kb) [file 12859_2019_2920_MOESM1_ESM.zip]

Archive with 2 entries (2 files):
- manip180723.json
- plateLayout.doc
