# Supplementary material for: WellInverter: a web application for the analysis of fluorescent reporter gene data
Source: BMC Bioinformatics. 2019 Jun 11;20:309. doi: 10.1186/s12859-019-2920-4 (PMC6558888; doi:10.1186/s12859-019-2920-4)
Supplement: Supplementary file 1 — Experimental data..zip archive containing.json file with experimental data that can be uploaded into WellInverter as well as.doc file with plate layout (ZIP 1191 kb) [file 12859_2019_2920_MOESM1_ESM.zip › manip180723.json]

{"WIversion": 2, "initialTime": "23/07/2018 12:31:10", "programs": [{"Integration Time": "20.0", "Lag Time": "0.0", "Emission Bandwidth": "25.0", "Name": "Fluo", "Mirror (Automatic)": "Dichroic 510 (e.g. fluorescein)", "Excitation Bandwidth": "20.0", "Emission Wavelength": "535.0", "Gain": "43.0", "Number of Flashes": "10.0", "Settle Time": "0.0", "Excitation Wavelength": "485.0"}, {"Bandwidth": "10.0", "Number of Flashes": "10.0", "Wavelength": "600.0", "Settle Time": "0.0", "Name": "Abs"}], "actions": [["Application: Tecan i-control", "Tecan i-control , 1.10.4.0"], ["Device: infinite 200Pro", "Serial number: 1308001874"], ["Firmware: V_3.37_07/12_Infinite (Jul 20 2012/13.56.47)", "MAI, V_3.37_07/12_Infinite (Jul 20 2012/13.56.47)"], ["Date:", "23/07/2018"], ["Time:", "12:27:18"], ["System", "TECAN-PC"], ["User", "tecan-PC\\tecan"], ["Plate", "Greiner 96 Flat Bottom Transparent Polystyrol  [GRE96ft.pdfx]"], ["Wait (Plate)", "On"], ["Wait (Plate Temperature)", "Valid Range: 36.5 - 37.5 \u00c3\u201a\u00c2\u00b0C"], ["Shaking (Linear) Duration:", "15.0"], ["Shaking (Linear) Amplitude:", "5.0"], ["Shaking (Orbital) Duration:", "15.0"], ["Shaking (Orbital) Amplitude:", "5.0"], ["Wait (Time)", "5.7870370370370366e-05"], ["Kinetic duration", "0.9999884259259259"], ["Interval Time", "Minimal"]], "measureTypes": {"Abs": 0, "Fluo": 1}, "experimentParameters": {"Abs_alphas_max": 8, "Fluo_dP": 0.00065, "Fluo_outliersnew_iterations": 1, "Fluo_alphas_n": 1000, "Abs_eps_L": 1e-06, "Abs_outliersnew_iterations": 1, "Abs_alphas_min": -5, "Abs_outliersnew_nstd": 2, "Abs_positive": false, "Abs_ncontrol": 90, "Fluo_alphas_min": -5, "Fluo_outliersnew_downpenalty": 1, "Fluo_ncontrol": 90, "Abs_background_value": 0.084, "Fluo_background_value": 0, "Abs_outliersnew_uppenalty": 1, "Abs_outliersnew_smoothing": 20, "Fluo_outliersnew_smoothing": 20, "Fluo_outliersnew_nstd": 2, "Abs_alphas_n": 1000, "Fluo_alphas_max": 8, "Fluo_eps_L": 2.5e-07, "Fluo_dR": 0.00065}, "wells": {"B6": {"measures": {"Abs": {"backgroundReferenceWell": "B4", "isBackgroundFor": [], "isBackground": false, "backgroundComputeMethod": null, "calibCurveInterval": [null, null], "calibCurveSmoothing": 20, "calibCurveExtrapolDistance": 0, "outlier": [1, 1, 1, 1, 1, 1, 1, 1, 1, 1, 1, 1, 1, 1, 1, 1, 1, 1, 1, 1, 1, 1, 1, 1, 1, 1, 1, 1, 1, 1, 1, 1, 1, 1, 1, 1, 1, 1, 1, 1, 1, 1, 1, 1, 1, 1, 1, 1, 1, 1, 1, 1, 1, 1, 1, 1, 1, 1, 1, 1, 1, 1, 1, 1, 1, 1, 1, 0, 1, 1, 1, 1, 0, 1, 1, 1, 0, 1, 1, 1, 1, 1, 1, 1, 1, 0, 1, 0, 1, 0, 1, 1, 1, 1, 1, 1, 1, 1, 1, 1, 1, 0, 1, 1, 1, 1, 1, 1, 1, 1, 0, 0, 1, 1, 1, 1, 0, 0, 1, 0, 1, 1, 1, 1, 1, 0, 1, 1, 1, 1, 1, 1, 1, 1, 0, 1, 1, 0, 1, 1, 1, 0, 1, 1, 0, 1, 1, 1, 1, 1, 1, 1, 1, 1, 0, 1, 1, 1, 1, 1, 1, 1, 1, 1, 1, 0, 0, 1, 0, 0, 1, 0, 0, 0, 1, 1, 1, 1, 0, 0, 1, 1, 0, 1, 1, 1, 1, 1, 0, 1, 1, 1, 1, 1, 1, 1, 1, 1, 1, 1, 1, 0, 1, 1, 1, 1, 1, 1, 1, 1, 0, 1, 0, 1, 0, 1, 1, 1, 0, 1, 1, 1, 1, 1, 1, 1, 1, 0, 1, 1, 0, 0, 1, 1, 1, 1, 0, 1, 1, 0, 1, 1, 1, 0, 0, 0, 1, 1, 1, 1, 1, 0, 1, 0, 1, 1, 1, 0, 0, 1, 1, 1, 0, 0, 1, 0, 0, 0, 1, 1, 1, 1, 0, 1, 0, 1, 0, 0, 1, 1, 0, 0, 0, 1, 0, 0, 1, 1, 0, 1, 1, 1, 1, 1, 1, 0, 0, 1, 1, 1, 1, 0, 1, 0, 1, 1, 1, 0, 1, 1, 1, 1, 0, 0, 1, 1, 1, 1, 1, 1, 0, 0, 1, 0, 0, 1, 1, 1, 0, 1, 1, 1, 1, 1, 0, 0, 1, 0, 1, 1, 0, 1, 1, 1, 1, 1, 0, 0, 1, 1, 1, 0, 0, 1, 0, 1, 1, 1, 1, 1, 1, 1, 1, 1, 1, 1, 1, 1, 0, 1, 1, 1, 1, 0, 1, 1, 1, 0, 1, 1, 0, 1, 1, 1, 0, 0, 0, 1, 1, 1, 0, 1, 0, 1, 0, 1, 1, 0, 1, 1, 0, 1, 1, 1, 1, 1, 1, 0, 1, 1, 1, 1, 1, 0, 1, 0, 1, 1, 1, 1, 0, 0, 1, 0, 0, 0, 1, 1, 1, 1, 1, 0, 0, 1, 1, 0, 1, 0, 1, 1, 1, 1, 0, 0, 1, 1, 0, 1, 1, 1, 0, 1, 1, 1, 1, 1, 0, 1, 1, 1, 1, 1, 1, 0, 1, 0, 1, 0, 0, 0, 0, 1, 1, 0, 1, 1, 0, 1, 1, 0, 1, 1, 0, 1, 1, 1, 1, 0, 1, 0, 0, 1, 1, 1, 1, 1, 1, 1, 1, 1, 1, 0, 1, 0, 0, 0, 1, 0, 1, 1, 1, 1, 0, 0, 1, 1, 1, 1, 1, 0, 1, 1, 1, 1, 0, 1, 1, 1, 0, 1, 0, 0, 1, 1, 1, 1, 0, 1, 0, 1, 1, 0, 1, 1, 1, 1, 1, 0, 1, 0, 0, 1, 0, 0, 1, 0, 1, 1, 0, 0, 1, 1, 0, 1, 1, 1, 1, 0, 0, 0, 1, 0, 1, 0, 0, 1, 1, 1, 1, 1, 1, 0, 1, 0, 1, 1, 1, 1, 1, 1, 1, 1, 1, 0, 0, 1, 1, 0, 1, 1, 1, 1, 1, 1, 1, 1, 1, 1, 1, 1, 1, 1, 1, 1, 1, 0, 0, 0, 1, 0, 1, 1, 1, 1, 1, 1, 0, 0, 1, 1, 1, 0, 1, 1, 1, 1, 1, 1, 1, 1, 1, 1, 1, 1, 1, 1, 1, 1, 0, 1, 1, 1, 1, 1, 1, 1, 1, 1, 1, 1, 0, 1, 1, 1, 1, 1, 0, 1, 1, 1, 0, 1, 1, 1, 1, 1, 1, 1, 1, 1, 1, 0, 1, 1], "outliersFilteringParameter": 0.01, "trueCurveMarks": [[122.56256668041652, 0.08825165797355598], [160.2932459276852, 0.09655172413793103], [182.06809684725124, 0.10524834261355424], [225.77273951650048, 0.14917748291103514], [263.57186211424107, 0.21144201281518568], [279.8521251392279, 0.258319161997984], [302.2516151223041, 0.31763422792312235], [327.11717062748744, 0.36613785469325255], [396.18815814188565, 0.4502101736836204], [597.8754416839286, 0.4928218718175377], [780.2228487219398, 0.4992299604656481], [1064.7953172812604, 0.4833636343951907], [1331.4093290868375, 0.4619943228592523]], "time": [0.10856666666666667, 2.06815, 4.010033333333333, 5.951616666666666, 7.89355, 9.835166666666666, 11.77705, 13.71865, 15.6603, 17.602233333333334, 19.543833333333332, 21.485466666666667, 23.427416666666666, 25.36925, 27.3109, 29.2525, 31.1947, 33.13655, 35.07821666666667, 37.02008333333333, 38.96201666666666, 40.90391666666667, 42.84575, 44.78788333333333, 46.72951666666667, 48.671166666666664, 50.6128, 52.55466666666667, 54.49625, 56.43793333333333, 58.379866666666665, 60.3217, 62.2633, 64.20521666666667, 66.14685, 68.08875, 70.03063333333333, 71.97228333333334, 73.91413333333334, 75.85603333333333, 77.79763333333334, 79.73926666666667, 81.68121666666667, 83.62305, 85.56471666666667, 87.5066, 89.4482, 91.39011666666667, 93.33171666666667, 95.27365, 97.21523333333333, 99.15686666666667, 101.09878333333333, 103.04068333333333, 104.98261666666667, 106.92418333333333, 108.86605, 110.80771666666666, 112.74938333333333, 114.69123333333333, 116.6331, 118.57505, 120.5166, 122.45878333333333, 124.40068333333333, 126.34255, 128.28445, 130.22633333333334, 132.16821666666667, 134.10983333333334, 136.05176666666668, 137.99331666666666, 139.93498333333332, 141.87691666666666, 143.8188, 145.76063333333335, 147.70256666666666, 149.64416666666668, 151.58608333333333, 153.52821666666668, 155.47011666666666, 157.41176666666667, 159.35363333333333, 161.29523333333333, 163.23686666666666, 165.17876666666666, 167.1205, 169.06233333333333, 171.00416666666666, 172.94583333333333, 174.88766666666666, 176.82933333333332, 178.77116666666666, 180.71283333333332, 182.65483333333333, 184.59633333333332, 186.53816666666665, 188.47983333333335, 190.42183333333332, 192.36333333333334, 194.30533333333332, 196.247, 198.18883333333332, 200.13066666666666, 202.0725, 204.01416666666665, 205.95583333333335, 207.8975, 209.83933333333334, 211.781, 213.72283333333334, 215.66483333333332, 217.60666666666665, 219.54833333333335, 221.49016666666665, 223.43183333333334, 225.37366666666668, 227.31566666666666, 229.2575, 231.19933333333333, 233.141, 235.08283333333333, 237.0245, 238.96666666666667, 240.9085, 242.85016666666667, 244.79183333333333, 246.73366666666666, 248.67533333333333, 250.61716666666666, 252.55883333333333, 254.5005, 256.44233333333335, 258.38416666666666, 260.32616666666667, 262.26783333333333, 264.2095, 266.15133333333335, 268.09316666666666, 270.0348333333333, 271.9766666666667, 273.91833333333335, 275.8598333333333, 277.8018333333333, 279.7436666666667, 281.68533333333335, 283.62716666666665, 285.5688333333333, 287.5106666666667, 289.45233333333334, 291.39416666666665, 293.3358333333333, 295.2776666666667, 297.21933333333334, 299.16133333333335, 301.10316666666665, 303.0448333333333, 304.9866666666667, 306.92833333333334, 308.87016666666665, 310.8118333333333, 312.7536666666667, 314.6955, 316.63716666666664, 318.579, 320.521, 322.463, 324.40483333333333, 326.34633333333335, 328.28833333333336, 330.23016666666666, 332.17216666666667, 334.1136666666667, 336.05566666666664, 337.99716666666666, 339.93916666666667, 341.881, 343.8226666666667, 345.76433333333335, 347.7058333333333, 349.6476666666667, 351.58933333333334, 353.53133333333335, 355.47316666666666, 357.415, 359.357, 361.2985, 363.2405, 365.182, 367.124, 369.0656666666667, 371.00733333333335, 372.94916666666666, 374.8908333333333, 376.8326666666667, 378.77433333333335, 380.71616666666665, 382.65766666666667, 384.5996666666667, 386.5416666666667, 388.4835, 390.425, 392.367, 394.3085, 396.2505, 398.19216666666665, 400.134, 402.0756666666667, 404.0175, 405.95916666666665, 407.901, 409.8426666666667, 411.78433333333334, 413.726, 415.6678333333333, 417.60966666666667, 419.55133333333333, 421.49333333333334, 423.43516666666665, 425.37666666666667, 427.3186666666667, 429.26033333333334, 431.20183333333335, 433.14383333333336, 435.08566666666667, 437.0275, 438.9696666666667, 440.91116666666665, 442.8528333333333, 444.7945, 446.73633333333333, 448.67816666666664, 450.62, 452.56166666666667, 454.5035, 456.4451666666667, 458.387, 460.3288333333333, 462.2705, 464.2121666666667, 466.154, 468.09583333333336, 470.0375, 471.9795, 473.921, 475.863, 477.8045, 479.7465, 481.688, 483.63, 485.57166666666666, 487.5131666666667, 489.45483333333334, 491.39666666666665, 493.33866666666665, 495.2805, 497.2223333333333, 499.164, 501.106, 503.0475, 504.9893333333333, 506.931, 508.87266666666665, 510.8143333333333, 512.7561666666667, 514.698, 516.6396666666667, 518.5816666666667, 520.5231666666666, 522.465, 524.4068333333333, 526.3483333333334, 528.29, 530.2318333333334, 532.174, 534.1156666666667, 536.0576666666667, 537.9991666666666, 539.9413333333333, 541.883, 543.8248333333333, 545.7665, 547.7083333333334, 549.65, 551.5918333333333, 553.5335, 555.4753333333333, 557.417, 559.359, 561.301, 563.2426666666667, 565.1845, 567.1261666666667, 569.068, 571.01, 572.9515, 574.8935, 576.8351666666666, 578.777, 580.7188333333334, 582.6605, 584.6023333333334, 586.544, 588.4856666666667, 590.4275, 592.3691666666666, 594.3108333333333, 596.2526666666666, 598.1943333333334, 600.1358333333334, 602.0778333333334, 604.0193333333333, 605.961, 607.903, 609.8448333333333, 611.7863333333333, 613.728, 615.67, 617.6118333333334, 619.5535, 621.495, 623.4368333333333, 625.3786666666666, 627.3203333333333, 629.2618333333334, 631.2035, 633.1455, 635.0873333333333, 637.0291666666667, 638.9708333333333, 640.9126666666667, 642.8543333333333, 644.796, 646.7378333333334, 648.6796666666667, 650.6213333333334, 652.5635, 654.5048333333333, 656.4463333333333, 658.3883333333333, 660.33, 662.2718333333333, 664.2135, 666.1551666666667, 668.097, 670.0388333333333, 671.9805, 673.9221666666666, 675.864, 677.806, 679.7475, 681.6891666666667, 683.6308333333334, 685.5726666666667, 687.5145, 689.4563333333333, 691.398, 693.34, 695.2816666666666, 697.2235, 699.1651666666667, 701.107, 703.0486666666667, 704.9905, 706.9321666666667, 708.874, 710.8156666666666, 712.7573333333333, 714.6991666666667, 716.641, 718.5826666666667, 720.5245, 722.4663333333333, 724.4078333333333, 726.3496666666666, 728.2916666666666, 730.2331666666666, 732.1751666666667, 734.1168333333334, 736.0586666666667, 738.0005, 739.9421666666667, 741.884, 743.8256666666666, 745.7673333333333, 747.709, 749.6508333333334, 751.5923333333334, 753.534, 755.476, 757.4176666666667, 759.3591666666666, 761.301, 763.2426666666667, 765.1846666666667, 767.1261666666667, 769.0681666666667, 771.0096666666667, 772.9516666666667, 774.8933333333333, 776.8351666666666, 778.7766666666666, 780.7165, 782.6603333333334, 784.6018333333334, 786.5438333333333, 788.4856666666667, 790.4273333333333, 792.369, 794.3108333333333, 796.2526666666666, 798.1943333333334, 800.1361666666667, 802.078, 804.0176666666666, 805.9616666666667, 807.9033333333333, 809.8451666666666, 811.7866666666666, 813.7286666666666, 815.6703333333334, 817.6121666666667, 819.5536666666667, 821.4935, 823.4373333333333, 825.3791666666667, 827.3206666666666, 829.2626666666666, 831.2046666666666, 833.1461666666667, 835.088, 837.0296666666667, 838.9713333333333, 840.9133333333333, 842.8551666666667, 844.7966666666666, 846.7388333333333, 848.6806666666666, 850.6226666666666, 852.5648333333334, 854.5063333333334, 856.4483333333334, 858.39, 860.3318333333333, 862.2733333333333, 864.2153333333333, 866.157, 868.0988333333333, 870.0403333333334, 871.982, 873.924, 875.8656666666667, 877.8075, 879.7491666666666, 881.691, 883.6326666666666, 885.5743333333334, 887.5161666666667, 889.458, 891.3996666666667, 893.3416666666667, 895.2831666666667, 897.225, 899.1666666666666, 901.1085, 903.0501666666667, 904.9918333333334, 906.9336666666667, 908.8756666666667, 910.8171666666667, 912.7588333333333, 914.7006666666666, 916.6423333333333, 918.5841666666666, 920.526, 922.4676666666667, 924.4095, 926.3513333333333, 928.293, 930.2348333333333, 932.1763333333333, 934.1183333333333, 936.06, 938.0018333333334, 939.9436666666667, 941.8856666666667, 943.8271666666667, 945.7691666666667, 947.711, 949.6526666666666, 951.5945, 953.5363333333333, 955.4783333333334, 957.42, 959.3618333333334, 961.3035, 963.2453333333333, 965.1871666666667, 967.1288333333333, 969.0706666666666, 971.0123333333333, 972.954, 974.8955, 976.8375, 978.7793333333333, 980.7213333333333, 982.6628333333333, 984.6045, 986.5463333333333, 988.488, 990.4298333333334, 992.3715, 994.3133333333334, 996.2553333333333, 998.1971666666667, 1000.1388333333333, 1002.0806666666666, 1004.0226666666666, 1005.9643333333333, 1007.9063333333334, 1009.848, 1011.7896666666667, 1013.7315, 1015.673, 1017.615, 1019.5566666666666, 1021.4985, 1023.4403333333333, 1025.382, 1027.3238333333334, 1029.2656666666667, 1031.2073333333333, 1033.149, 1035.0908333333334, 1037.0325, 1038.9743333333333, 1040.9161666666666, 1042.858, 1044.7998333333333, 1046.7416666666666, 1048.6836666666666, 1050.6255, 1052.5671666666667, 1054.509, 1056.4508333333333, 1058.3925, 1060.3343333333332, 1062.276, 1064.2176666666667, 1066.1596666666667, 1068.1013333333333, 1070.043, 1071.9846666666667, 1073.9265, 1075.8681666666666, 1077.8098333333332, 1079.752, 1081.6935, 1083.6351666666667, 1085.5771666666667, 1087.519, 1089.4608333333333, 1091.4025, 1093.3443333333332, 1095.2863333333332, 1097.228, 1099.1696666666667, 1101.1113333333333, 1103.0533333333333, 1104.995, 1106.9368333333334, 1108.8783333333333, 1110.82, 1112.762, 1114.7038333333333, 1116.6455, 1118.5873333333334, 1120.5291666666667, 1122.471, 1124.4128333333333, 1126.3546666666666, 1128.2963333333332, 1130.2378333333334, 1132.1796666666667, 1134.1213333333333, 1136.0631666666666, 1138.005, 1139.9468333333334, 1141.8886666666667, 1143.8303333333333, 1145.7721666666666, 1147.7138333333332, 1149.6556666666668, 1151.5973333333334, 1153.539, 1155.4808333333333, 1157.4226666666666, 1159.3645, 1161.3061666666667, 1163.2481666666667, 1165.19, 1167.1316666666667, 1169.0733333333333, 1171.015, 1172.9568333333334, 1174.8986666666667, 1176.8403333333333, 1178.7821666666666, 1180.724, 1182.666, 1184.6078333333332, 1186.5495, 1188.4913333333334, 1190.4331666666667, 1192.3748333333333, 1194.3168333333333, 1196.2583333333334, 1198.2003333333334, 1200.1421666666668, 1202.0836666666667, 1204.0256666666667, 1205.9671666666666, 1207.9091666666666, 1209.8508333333334, 1211.7926666666667, 1213.7345, 1215.6763333333333, 1217.6181666666666, 1219.5598333333332, 1221.5016666666668, 1223.4435, 1225.3853333333334, 1227.3271666666667, 1229.2688333333333, 1231.2106666666666, 1233.1526666666666, 1235.0943333333332, 1237.0363333333332, 1238.9776666666667, 1240.9195, 1242.8611666666666, 1244.8031666666666, 1246.745, 1248.6866666666667, 1250.6283333333333, 1252.5701666666666, 1254.512, 1256.4536666666668, 1258.3956666666666, 1260.3375, 1262.2791666666667, 1264.2206666666666, 1266.1626666666666, 1268.1043333333334, 1270.0461666666667, 1271.988, 1273.9296666666667, 1275.8715, 1277.8133333333333, 1279.755, 1281.697, 1283.6385, 1285.5803333333333, 1287.522, 1289.4636666666668, 1291.4053333333334, 1293.3471666666667, 1295.2888333333333, 1297.2306666666666, 1299.1725, 1301.1141666666667, 1303.056, 1304.9976666666666, 1306.9393333333333, 1308.8811666666666, 1310.823, 1312.765, 1314.7066666666667, 1316.6485, 1318.5906666666667, 1320.5325, 1322.4741666666666, 1324.4161666666666, 1326.3576666666668], "originalSignal": [0.10459999740123749, 0.2799000144004822, 0.19529999792575836, 0.11320000141859055, 0.362199991941452, 0.18729999661445618, 0.09529999643564224, 0.0940999984741211, 0.2646999955177307, 0.2606000006198883, 0.3589000105857849, 0.08579999953508377, 0.08540000021457672, 0.08560000360012054, 0.17260000109672546, 0.08579999953508377, 0.28139999508857727, 0.3000999987125397, 0.09740000218153, 0.08959999680519104, 0.10130000114440918, 0.13169999420642853, 0.11180000007152557, 0.12300000339746475, 0.24330000579357147, 0.3070000112056732, 0.0868000015616417, 0.13420000672340393, 0.3456000089645386, 0.08810000121593475, 0.1274999976158142, 0.22699999809265137, 0.25609999895095825, 0.24740000069141388, 0.09449999779462814, 0.2847999930381775, 0.1088000014424324, 0.3357999920845032, 0.15449999272823334, 0.11420000344514847, 0.19910000264644623, 0.34860000014305115, 0.1316000074148178, 0.19609999656677246, 0.08820000290870667, 0.16680000722408295, 0.3343999981880188, 0.10440000146627426, 0.10180000215768814, 0.09549999982118607, 0.08969999849796295, 0.1965000033378601, 0.147599995136261, 0.1062999963760376, 0.2533999979496002, 0.15070000290870667, 0.21320000290870667, 0.13429999351501465, 0.25369998812675476, 0.23229999840259552, 0.1023000031709671, 0.0940999984741211, 0.11840000003576279, 0.09369999915361404, 0.30720001459121704, 0.25270000100135803, 0.20090000331401825, 0.09529999643564224, 0.10040000081062317, 0.22179999947547913, 0.21050000190734863, 0.2305999994277954, 0.0997999981045723, 0.22059999406337738, 0.155799999833107, 0.24060000479221344, 0.10090000182390213, 0.13950000703334808, 0.163100004196167, 0.25609999895095825, 0.2597000002861023, 0.21809999644756317, 0.2533000111579895, 0.10859999805688858, 0.14169999957084656, 0.1062999963760376, 0.19099999964237213, 0.10620000213384628, 0.1956000030040741, 0.1096000000834465, 0.3269999921321869, 0.31450000405311584, 0.12160000205039978, 0.31929999589920044, 0.11699999868869781, 0.13910000026226044, 0.257999986410141, 0.17239999771118164, 0.17299999296665192, 0.3073999881744385, 0.2793999910354614, 0.12460000067949295, 0.13920000195503235, 0.2597000002861023, 0.14589999616146088, 0.26600000262260437, 0.23250000178813934, 0.243599995970726, 0.29580000042915344, 0.2409999966621399, 0.1404000073671341, 0.13770000636577606, 0.3522000014781952, 0.20110000669956207, 0.16050000488758087, 0.17679999768733978, 0.1543000042438507, 0.14970000088214874, 0.36059999465942383, 0.164000004529953, 0.26989999413490295, 0.38530001044273376, 0.36500000953674316, 0.3052999973297119, 0.19580000638961792, 0.18400000035762787, 0.3944999873638153, 0.35830000042915344, 0.267300009727478, 0.288100004196167, 0.2370000034570694, 0.2150000035762787, 0.34700000286102295, 0.3617999851703644, 0.19670000672340393, 0.2791000008583069, 0.226500004529953, 0.21660000085830688, 0.3052000105381012, 0.36059999465942383, 0.40779998898506165, 0.2371000051498413, 0.29820001125335693, 0.263700008392334, 0.25600001215934753, 0.5004000067710876, 0.3021000027656555, 0.5171999931335449, 0.26510000228881836, 0.31369999051094055, 0.33709999918937683, 0.43149998784065247, 0.39309999346733093, 0.45080000162124634, 0.3082999885082245, 0.5163999795913696, 0.4650999903678894, 0.34689998626708984, 0.41530001163482666, 0.4047999978065491, 0.3946000039577484, 0.4472000002861023, 0.32910001277923584, 0.4636000096797943, 0.5235999822616577, 0.3601999878883362, 0.3546999990940094, 0.4584999978542328, 0.36059999465942383, 0.3578999936580658, 0.5479999780654907, 0.3774999976158142, 0.3750999867916107, 0.37959998846054077, 0.46889999508857727, 0.47350001335144043, 0.49480000138282776, 0.4016000032424927, 0.3928999900817871, 0.38929998874664307, 0.3788999915122986, 0.4372999966144562, 0.4077000021934509, 0.44179999828338623, 0.38749998807907104, 0.3255999982357025, 0.527400016784668, 0.492000013589859, 0.40959998965263367, 0.47519999742507935, 0.42890000343322754, 0.5457000136375427, 0.5174000263214111, 0.4916999936103821, 0.5651999711990356, 0.4562000036239624, 0.4415999948978424, 0.5271999835968018, 0.4553999900817871, 0.4629000127315521, 0.5557000041007996, 0.4519999921321869, 0.39809998869895935, 0.5378999710083008, 0.29820001125335693, 0.4641999900341034, 0.3799000084400177, 0.5922999978065491, 0.6140000224113464, 0.4936000108718872, 0.45410001277923584, 0.4733000099658966, 0.4571000039577484, 0.47360000014305115, 0.45010000467300415, 0.32010000944137573, 0.48330000042915344, 0.6150000095367432, 0.4462999999523163, 0.4943999946117401, 0.5536999702453613, 0.5458999872207642, 0.5946999788284302, 0.4819999933242798, 0.5072000026702881, 0.3391000032424927, 0.5184000134468079, 0.45080000162124634, 0.5103999972343445, 0.5123000144958496, 0.462799996137619, 0.453900009393692, 0.5566999912261963, 0.5788000226020813, 0.6158000230789185, 0.42890000343322754, 0.4708000123500824, 0.4805000126361847, 0.5151000022888184, 0.4702000021934509, 0.5271999835968018, 0.30480000376701355, 0.3057999908924103, 0.4745999872684479, 0.46309998631477356, 0.47209998965263367, 0.5378000140190125, 0.5156000256538391, 0.5432000160217285, 0.487199991941452, 0.5800999999046326, 0.47519999742507935, 0.5174999833106995, 0.474700003862381, 0.5745999813079834, 0.6158000230789185, 0.5115000009536743, 0.4790000021457672, 0.48069998621940613, 0.49390000104904175, 0.5149000287055969, 0.49219998717308044, 0.4830999970436096, 0.4747999906539917, 0.5835000276565552, 0.4810999929904938, 0.47839999198913574, 0.4853000044822693, 0.570900022983551, 0.5256999731063843, 0.6269000172615051, 0.5759999752044678, 0.475600004196167, 0.5525000095367432, 0.48100000619888306, 0.5679000020027161, 0.4867999851703644, 0.4821999967098236, 0.5340999960899353, 0.5508000254631042, 0.489300012588501, 0.48249998688697815, 0.47690001130104065, 0.6201000213623047, 0.47749999165534973, 0.48240000009536743, 0.6105999946594238, 0.5346999764442444, 0.48730000853538513, 0.5127000212669373, 0.5289000272750854, 0.546999990940094, 0.5178999900817871, 0.5040000081062317, 0.5902000069618225, 0.4837000072002411, 0.49149999022483826, 0.4984000027179718, 0.5637000203132629, 0.5047000050544739, 0.5866000056266785, 0.48899999260902405, 0.5516999959945679, 0.498199999332428, 0.506600022315979, 0.5659000277519226, 0.5751000046730042, 0.49720001220703125, 0.6740999817848206, 0.5214999914169312, 0.567799985408783, 0.5037999749183655, 0.48559999465942383, 0.4966000020503998, 0.40639999508857727, 0.5889000296592712, 0.504800021648407, 0.5541999936103821, 0.5069000124931335, 0.5232999920845032, 0.4993000030517578, 0.49950000643730164, 0.5209000110626221, 0.49970000982284546, 0.5023999810218811, 0.5371000170707703, 0.4616999924182892, 0.5091000199317932, 0.4984000027179718, 0.6195999979972839, 0.579200029373169, 0.6251000165939331, 0.5113999843597412, 0.5450999736785889, 0.49959999322891235, 0.49970000982284546, 0.40560001134872437, 0.4966999888420105, 0.5666000247001648, 0.4814000129699707, 0.5005999803543091, 0.3547999858856201, 0.527899980545044, 0.5508999824523926, 0.6197999715805054, 0.48489999771118164, 0.48980000615119934, 0.49050000309944153, 0.6158999800682068, 0.4754999876022339, 0.5479000210762024, 0.5055999755859375, 0.5005999803543091, 0.511900007724762, 0.49079999327659607, 0.5250999927520752, 0.3946000039577484, 0.3709999918937683, 0.5368000268936157, 0.5579000115394592, 0.6654999852180481, 0.6552000045776367, 0.35010001063346863, 0.6575000286102295, 0.5231000185012817, 0.5087000131607056, 0.5357000231742859, 0.5260999798774719, 0.4968000054359436, 0.38040000200271606, 0.5688999891281128, 0.3763999938964844, 0.5383999943733215, 0.4936999976634979, 0.5376999974250793, 0.5508000254631042, 0.5878999829292297, 0.4966999888420105, 0.5792999863624573, 0.5245000123977661, 0.5005999803543091, 0.5166000127792358, 0.4862000048160553, 0.5740000009536743, 0.49549999833106995, 0.5037000179290771, 0.5024999976158142, 0.5849000215530396, 0.5529999732971191, 0.6053000092506409, 0.4903999865055084, 0.5169000029563904, 0.4936999976634979, 0.515500009059906, 0.48919999599456787, 0.571399986743927, 0.5199000239372253, 0.49070000648498535, 0.48030000925064087, 0.4797999858856201, 0.4912000000476837, 0.29429998993873596, 0.4887000024318695, 0.5223000049591064, 0.5368000268936157, 0.5146999955177307, 0.5564000010490417, 0.48980000615119934, 0.46700000762939453, 0.4839000105857849, 0.35910001397132874, 0.5281999707221985, 0.44909998774528503, 0.4934999942779541, 0.5157999992370605, 0.4934999942779541, 0.361299991607666, 0.5615000128746033, 0.2919999957084656, 0.38019999861717224, 0.4885999858379364, 0.4912000000476837, 0.5231999754905701, 0.49140000343322754, 0.49300000071525574, 0.5040000081062317, 0.4255000054836273, 0.5802000164985657, 0.5648000240325928, 0.52920001745224, 0.3659000098705292, 0.5005000233650208, 0.49390000104904175, 0.5764999985694885, 0.3560999929904938, 0.5044999718666077, 0.5999000072479248, 0.4916999936103821, 0.44839999079704285, 0.5210999846458435, 0.5845000147819519, 0.3257000148296356, 0.4894999861717224, 0.49129998683929443, 0.5051000118255615, 0.5045999884605408, 0.49160000681877136, 0.5144000053405762, 0.532800018787384, 0.5996999740600586, 0.48429998755455017, 0.6556000113487244, 0.289000004529953, 0.6226999759674072, 0.5539000034332275, 0.5447999835014343, 0.4900999963283539, 0.6014000177383423, 0.517799973487854, 0.5878999829292297, 0.6097999811172485, 0.5081999897956848, 0.33709999918937683, 0.4982999861240387, 0.5169000029563904, 0.48559999465942383, 0.36000001430511475, 0.49309998750686646, 0.49000000953674316, 0.48910000920295715, 0.5004000067710876, 0.680899977684021, 0.5857999920845032, 0.4927999973297119, 0.5210999846458435, 0.6187000274658203, 0.48410001397132874, 0.5805000066757202, 0.5102999806404114, 0.491100013256073, 0.6468999981880188, 0.5339999794960022, 0.499099999666214, 0.5325999855995178, 0.541700005531311, 0.48019999265670776, 0.5270000100135803, 0.48559999465942383, 0.5044000148773193, 0.48669999837875366, 0.48840001225471497, 0.5023999810218811, 0.5307000279426575, 0.5627999901771545, 0.3921999931335449, 0.4458000063896179, 0.5375000238418579, 0.5321999788284302, 0.5146999955177307, 0.6905999779701233, 0.5460000038146973, 0.4893999993801117, 0.5285000205039978, 0.4925000071525574, 0.4828999936580658, 0.4837000072002411, 0.47269999980926514, 0.48429998755455017, 0.5131999850273132, 0.5138000249862671, 0.5708000063896179, 0.5099999904632568, 0.48500001430511475, 0.4828000068664551, 0.5928000211715698, 0.6151000261306763, 0.3882000148296356, 0.5177000164985657, 0.3483000099658966, 0.48980000615119934, 0.5195000171661377, 0.5622000098228455, 0.5651999711990356, 0.5450999736785889, 0.49549999833106995, 0.5932999849319458, 0.6283000111579895, 0.5475999712944031, 0.48190000653266907, 0.5412999987602234, 0.4812999963760376, 0.48649999499320984, 0.5108000040054321, 0.3677000105381012, 0.5717999935150146, 0.4489000141620636, 0.47870001196861267, 0.5072000026702881, 0.4837000072002411, 0.5386000275611877, 0.5580999851226807, 0.4934999942779541, 0.5091000199317932, 0.4999000132083893, 0.34060001373291016, 0.5182999968528748, 0.5343000292778015, 0.48420000076293945, 0.5819000005722046, 0.48100000619888306, 0.4805000126361847, 0.501800000667572, 0.4887000024318695, 0.47920000553131104, 0.5856999754905701, 0.490200012922287, 0.629800021648407, 0.6549999713897705, 0.48010000586509705, 0.49129998683929443, 0.4429999887943268, 0.33169999718666077, 0.4812999963760376, 0.5185999870300293, 0.4986000061035156, 0.5587000250816345, 0.5698000192642212, 0.4749999940395355, 0.47290000319480896, 0.4869999885559082, 0.5189999938011169, 0.48170000314712524, 0.6062999963760376, 0.48500001430511475, 0.47999998927116394, 0.5002999901771545, 0.5873000025749207, 0.4968999922275543, 0.49059998989105225, 0.5353000164031982, 0.489300012588501, 0.4855000078678131, 0.36550000309944153, 0.47940000891685486, 0.49070000648498535, 0.4943000078201294, 0.5443999767303467, 0.492900013923645, 0.31839999556541443, 0.3476000130176544, 0.5353999733924866, 0.5156999826431274, 0.3458999991416931, 0.4860999882221222, 0.47909998893737793, 0.5674999952316284, 0.5083000063896179, 0.47609999775886536, 0.5788000226020813, 0.505299985408783, 0.45489999651908875, 0.4537000060081482, 0.5827999711036682, 0.5102999806404114, 0.37529999017715454, 0.4984000027179718, 0.5246999859809875, 0.5230000019073486, 0.5547000169754028, 0.4848000109195709, 0.5491999983787537, 0.4422000050544739, 0.4957999885082245, 0.6001999974250793, 0.31869998574256897, 0.4763999879360199, 0.4763999879360199, 0.4805000126361847, 0.5288000106811523, 0.475600004196167, 0.49309998750686646, 0.3578999936580658, 0.579800009727478, 0.5115000009536743, 0.5153999924659729, 0.5008000135421753, 0.47769999504089355, 0.47369998693466187, 0.5095999836921692, 0.5304999947547913, 0.5188999772071838, 0.4666000008583069, 0.609000027179718, 0.4925000071525574, 0.5268999934196472, 0.4925999939441681, 0.6161999702453613, 0.5529999732971191, 0.5095999836921692, 0.44279998540878296, 0.3384000062942505, 0.49390000104904175, 0.5878999829292297, 0.3652999997138977, 0.5263000130653381, 0.4147000014781952, 0.49380001425743103, 0.5116000175476074, 0.4745999872684479, 0.6412000060081482, 0.5311999917030334, 0.6003000140190125, 0.37209999561309814, 0.5364999771118164, 0.48249998688697815, 0.47749999165534973, 0.3571000099182129, 0.5428000092506409, 0.5023000240325928, 0.5447999835014343, 0.47279998660087585, 0.33709999918937683, 0.5171999931335449, 0.48559999465942383, 0.47839999198913574, 0.604200005531311, 0.4697999954223633, 0.5325000286102295, 0.47749999165534973, 0.4982999861240387, 0.47130000591278076, 0.5048999786376953, 0.5523999929428101, 0.4876999855041504, 0.446399986743927, 0.48339998722076416, 0.5799000263214111, 0.5339999794960022, 0.5266000032424927, 0.5473999977111816, 0.39559999108314514, 0.4668999910354614, 0.41110000014305115, 0.5389999747276306]}, "Fluo": {"backgroundReferenceWell": "B3", "isBackgroundFor": [], "isBackground": false, "backgroundComputeMethod": "calib", "calibCurveInterval": [null, null], "calibCurveSmoothing": 20, "calibCurveExtrapolDistance": 0, "outlier": [1, 1, 1, 1, 1, 1, 0, 1, 0, 1, 1, 1, 1, 0, 0, 1, 0, 1, 1, 0, 1, 1, 0, 1, 1, 0, 0, 1, 0, 0, 0, 0, 1, 0, 1, 1, 1, 0, 1, 0, 1, 0, 1, 0, 0, 1, 0, 1, 0, 0, 1, 0, 1, 0, 0, 1, 1, 0, 0, 1, 0, 1, 1, 0, 0, 1, 1, 0, 0, 0, 1, 1, 0, 1, 0, 1, 0, 1, 1, 1, 0, 0, 0, 0, 1, 0, 1, 0, 1, 1, 1, 0, 1, 1, 0, 1, 0, 0, 0, 0, 1, 0, 0, 0, 0, 0, 1, 0, 0, 0, 0, 0, 0, 0, 0, 0, 0, 0, 0, 0, 0, 0, 0, 0, 0, 0, 0, 0, 0, 0, 0, 0, 0, 0, 0, 0, 0, 0, 0, 0, 0, 0, 0, 0, 0, 0, 0, 0, 0, 0, 0, 0, 0, 0, 0, 0, 0, 0, 0, 0, 0, 0, 0, 0, 0, 0, 0, 0, 0, 0, 0, 0, 0, 0, 0, 0, 0, 0, 0, 0, 1, 0, 0, 0, 0, 0, 0, 0, 1, 0, 0, 1, 0, 0, 0, 1, 0, 0, 0, 0, 1, 0, 0, 0, 0, 0, 1, 1, 0, 0, 0, 0, 0, 0, 1, 1, 0, 0, 1, 1, 0, 1, 0, 1, 0, 0, 0, 0, 1, 0, 0, 1, 0, 0, 0, 1, 0, 1, 1, 0, 0, 1, 1, 0, 0, 1, 1, 0, 1, 0, 0, 1, 0, 1, 0, 0, 0, 0, 0, 1, 1, 0, 1, 0, 0, 1, 0, 1, 0, 1, 1, 1, 0, 0, 0, 0, 1, 1, 0, 0, 0, 0, 0, 1, 0, 1, 0, 1, 1, 0, 1, 1, 0, 1, 0, 0, 0, 1, 0, 0, 0, 1, 0, 0, 1, 1, 1, 1, 0, 0, 0, 0, 1, 1, 1, 1, 1, 0, 0, 0, 0, 1, 1, 1, 0, 1, 1, 1, 0, 0, 0, 0, 0, 1, 1, 1, 1, 0, 0, 0, 0, 1, 0, 0, 0, 0, 1, 1, 0, 1, 0, 1, 0, 0, 0, 0, 0, 1, 1, 1, 1, 1, 0, 1, 1, 1, 0, 0, 1, 1, 1, 1, 1, 0, 0, 0, 1, 0, 1, 0, 1, 0, 1, 1, 1, 1, 0, 1, 0, 0, 1, 1, 0, 0, 0, 0, 0, 1, 1, 0, 1, 1, 1, 1, 0, 1, 1, 1, 0, 1, 1, 1, 1, 0, 1, 0, 1, 0, 1, 0, 1, 0, 1, 0, 1, 1, 0, 0, 0, 1, 1, 1, 0, 0, 0, 0, 1, 0, 1, 1, 1, 0, 0, 0, 0, 1, 1, 0, 1, 0, 0, 0, 1, 0, 1, 0, 1, 1, 1, 0, 1, 1, 1, 0, 1, 1, 1, 0, 0, 0, 0, 1, 1, 1, 1, 0, 0, 1, 1, 1, 1, 0, 1, 1, 1, 0, 1, 1, 0, 1, 1, 1, 0, 1, 1, 1, 0, 1, 1, 1, 0, 1, 0, 1, 0, 0, 1, 0, 1, 0, 1, 1, 0, 0, 1, 1, 0, 1, 1, 1, 0, 0, 1, 0, 0, 1, 1, 1, 1, 1, 1, 0, 0, 1, 0, 1, 0, 1, 1, 0, 1, 0, 1, 1, 0, 1, 0, 0, 0, 0, 0, 1, 0, 1, 0, 1, 0, 1, 1, 1, 1, 1, 0, 0, 1, 0, 0, 0, 1, 0, 0, 0, 0, 1, 0, 1, 0, 0, 0, 1, 0, 1, 1, 0, 0, 0, 1, 1, 0, 0, 1, 1, 1, 1, 1, 1, 0, 1, 1, 1, 0, 1, 1, 1, 0, 1, 0, 1, 0, 1, 0, 1, 1, 0, 1, 0, 1, 0, 1, 0, 1, 1, 1, 1, 1, 1, 1, 1, 1, 0, 1, 1, 0, 1, 1, 1, 0, 0, 0, 1, 1, 1, 1, 1, 1, 0, 1, 1, 1, 1, 1, 1, 0, 1, 0, 1, 0, 0, 1, 0, 0, 0, 1, 0, 0, 0, 0, 0, 1, 1, 0, 1, 1, 1, 1, 1, 1, 1, 0, 1, 0, 1, 1, 1], "outliersFilteringParameter": 150, "trueCurveMarks": [[-7.575172925773196, 99.75062344139651], [164.23864496289977, 124.68827930174565], [217.54025838826365, 311.7206982543641], [263.8285016260796, 648.3790523690774], [307.3113967888765, 1334.1645885286785], [332.55952946404886, 2057.356608478803], [367.62638040178825, 2817.9551122194516], [426.5386899771904, 3566.0847880299257], [502.27938610008897, 4039.900249376559], [570.9993082302178, 4177.0573566084795], [694.8958211667689, 4127.182044887781], [812.7701052426567, 4226.932668329177], [910.4612329179942, 4239.401496259352], [1123.6676866194498, 4251.870324189526], [1329.8607701333574, 4052.3690773067333]], "time": [0.10876666666666666, 2.0509, 3.9927, 5.93445, 7.876216666666667, 9.81785, 11.75975, 13.701366666666667, 15.6431, 17.58475, 19.526516666666666, 21.46826666666667, 23.41005, 25.35175, 27.293566666666667, 29.235583333333334, 31.177433333333333, 33.11905, 35.06086666666667, 37.00256666666667, 38.944716666666665, 40.88635, 42.82868333333333, 44.77036666666667, 46.71201666666666, 48.653816666666664, 50.595533333333336, 52.537166666666664, 54.4788, 56.42066666666667, 58.36248333333333, 60.30421666666667, 62.246, 64.18771666666666, 66.12951666666666, 68.0715, 70.0133, 71.95491666666666, 73.89681666666667, 75.83843333333333, 77.78033333333333, 79.72201666666666, 81.66393333333333, 83.60556666666666, 85.54736666666666, 87.48898333333334, 89.43088333333333, 91.3726, 93.3144, 95.25611666666667, 97.19775, 99.13963333333334, 101.08151666666667, 103.02331666666667, 104.96495, 106.90683333333334, 108.84856666666667, 110.7902, 112.73205, 114.67398333333334, 116.61586666666666, 118.5575, 120.49966666666667, 122.44151666666667, 124.38341666666666, 126.3253, 128.26718333333332, 130.20898333333332, 132.15071666666665, 134.0925, 136.03423333333333, 137.97601666666668, 139.91763333333333, 141.85935, 143.80151666666666, 145.7433, 147.685, 149.62683333333334, 151.56856666666667, 153.51086666666666, 155.4526, 157.39438333333334, 159.336, 161.2779, 163.21961666666667, 165.16125, 167.10316666666668, 169.045, 170.98666666666668, 172.9285, 174.87016666666668, 176.812, 178.75366666666667, 180.6955, 182.63716666666667, 184.57916666666668, 186.52066666666667, 188.4625, 190.40416666666667, 192.346, 194.28783333333334, 196.22966666666667, 198.1715, 200.11333333333334, 202.055, 203.99666666666667, 205.9385, 207.88016666666667, 209.82166666666666, 211.76383333333334, 213.70566666666667, 215.64733333333334, 217.58916666666667, 219.531, 221.4725, 223.4145, 225.3565, 227.29833333333335, 229.24016666666665, 231.18183333333334, 233.12366666666668, 235.06533333333334, 237.00716666666668, 238.94933333333333, 240.891, 242.83283333333333, 244.7745, 246.71616666666668, 248.658, 250.59966666666668, 252.5415, 254.48316666666668, 256.42516666666666, 258.3668333333333, 260.3086666666667, 262.25033333333334, 264.19216666666665, 266.134, 268.0756666666667, 270.0175, 271.95916666666665, 273.9008333333333, 275.8426666666667, 277.7845, 279.72616666666664, 281.668, 283.60966666666667, 285.5515, 287.49316666666664, 289.435, 291.37666666666667, 293.3185, 295.26033333333334, 297.20216666666664, 299.144, 301.08566666666667, 303.0275, 304.969, 306.911, 308.85266666666666, 310.7945, 312.73633333333333, 314.67816666666664, 316.62, 318.5618333333333, 320.5036666666667, 322.4455, 324.38733333333334, 326.32916666666665, 328.271, 330.2128333333333, 332.1546666666667, 334.09633333333335, 336.038, 337.98, 339.9218333333333, 341.8635, 343.80516666666665, 345.747, 347.6886666666667, 349.63033333333334, 351.57216666666665, 353.514, 355.456, 357.3978333333333, 359.3395, 361.28116666666665, 363.223, 365.1646666666667, 367.1065, 369.04833333333335, 370.99, 372.9316666666667, 374.87333333333333, 376.815, 378.757, 380.69866666666667, 382.6405, 384.58233333333334, 386.52416666666664, 388.4658333333333, 390.4078333333333, 392.3496666666667, 394.29133333333334, 396.233, 398.1748333333333, 400.1165, 402.05833333333334, 404.00016666666664, 405.9418333333333, 407.8835, 409.8251666666667, 411.767, 413.7085, 415.6505, 417.5921666666667, 419.534, 421.47583333333336, 423.41766666666666, 425.3593333333333, 427.301, 429.24283333333335, 431.18466666666666, 433.1265, 435.0683333333333, 437.0101666666667, 438.95183333333335, 440.89383333333336, 442.8355, 444.7771666666667, 446.719, 448.66066666666666, 450.6025, 452.5443333333333, 454.486, 456.42783333333335, 458.36966666666666, 460.3113333333333, 462.2531666666667, 464.19483333333335, 466.13666666666666, 468.0783333333333, 470.0201666666667, 471.96183333333335, 473.90366666666665, 475.8455, 477.7871666666667, 479.729, 481.67066666666665, 483.6125, 485.5541666666667, 487.49583333333334, 489.4375, 491.3795, 493.3213333333333, 495.2631666666667, 497.20483333333334, 499.14666666666665, 501.0883333333333, 503.0301666666667, 504.972, 506.9135, 508.8553333333333, 510.797, 512.7388333333333, 514.6805, 516.6225, 518.564, 520.5058333333334, 522.4475, 524.3891666666667, 526.331, 528.2726666666666, 530.2148333333333, 532.1565, 534.0983333333334, 536.04, 537.9818333333334, 539.9238333333333, 541.8656666666667, 543.8073333333333, 545.7491666666666, 547.6908333333333, 549.6326666666666, 551.5743333333334, 553.5161666666667, 555.4578333333334, 557.3996666666667, 559.3415, 561.2836666666667, 563.2253333333333, 565.167, 567.109, 569.0506666666666, 570.9925, 572.9343333333334, 574.876, 576.8178333333333, 578.7596666666667, 580.7013333333333, 582.6431666666666, 584.5848333333333, 586.5265, 588.4683333333334, 590.41, 592.3516666666667, 594.2935, 596.2351666666667, 598.1768333333333, 600.1185, 602.0601666666666, 604.002, 605.9438333333334, 607.8856666666667, 609.8271666666667, 611.7691666666667, 613.7108333333333, 615.6526666666666, 617.5943333333333, 619.536, 621.4776666666667, 623.4193333333334, 625.361, 627.3028333333333, 629.2443333333333, 631.1861666666666, 633.1281666666666, 635.07, 637.0116666666667, 638.9535, 640.8951666666667, 642.837, 644.7786666666667, 646.7205, 648.6621666666666, 650.604, 652.5456666666666, 654.4873333333334, 656.4291666666667, 658.3708333333333, 660.3126666666667, 662.2543333333333, 664.1961666666666, 666.1378333333333, 668.0796666666666, 670.0215, 671.9631666666667, 673.905, 675.8466666666667, 677.7883333333333, 679.7301666666667, 681.6718333333333, 683.6136666666666, 685.5555, 687.4971666666667, 689.439, 691.3806666666667, 693.3225, 695.2643333333333, 697.206, 699.1478333333333, 701.0895, 703.0313333333334, 704.973, 706.9148333333334, 708.8565, 710.7983333333333, 712.74, 714.682, 716.6236666666666, 718.5655, 720.5071666666666, 722.4488333333334, 724.3905, 726.3323333333333, 728.2741666666667, 730.2158333333333, 732.1576666666666, 734.0993333333333, 736.0413333333333, 737.983, 739.9248333333334, 741.8665, 743.8081666666667, 745.75, 747.6916666666667, 749.6333333333333, 751.575, 753.5166666666667, 755.4585, 757.4001666666667, 759.342, 761.2835, 763.2253333333333, 765.1671666666666, 767.1088333333333, 769.0506666666666, 770.9923333333334, 772.9341666666667, 774.8758333333334, 776.8176666666667, 778.7593333333333, 780.701, 782.643, 784.5845, 786.5263333333334, 788.4681666666667, 790.41, 792.3516666666667, 794.2935, 796.2351666666667, 798.177, 800.1188333333333, 802.0606666666666, 804.0023333333334, 805.9441666666667, 807.8858333333334, 809.8276666666667, 811.7693333333333, 813.711, 815.653, 817.5946666666666, 819.5363333333333, 821.4781666666667, 823.42, 825.3616666666667, 827.3035, 829.2453333333333, 831.187, 833.1288333333333, 835.0706666666666, 837.0123333333333, 838.9541666666667, 840.8958333333334, 842.8375, 844.7793333333333, 846.7216666666667, 848.6635, 850.6051666666667, 852.5473333333333, 854.489, 856.4308333333333, 858.3726666666666, 860.3143333333334, 862.2561666666667, 864.1978333333333, 866.1396666666667, 868.0813333333333, 870.023, 871.9648333333333, 873.9065, 875.8483333333334, 877.79, 879.7318333333334, 881.6735, 883.6153333333333, 885.557, 887.4988333333333, 889.4405, 891.3823333333333, 893.324, 895.2658333333334, 897.2075, 899.1493333333333, 901.091, 903.0328333333333, 904.9746666666666, 906.9163333333333, 908.8581666666666, 910.7996666666667, 912.7415, 914.6833333333333, 916.625, 918.5666666666667, 920.5085, 922.4503333333333, 924.392, 926.3338333333334, 928.2756666666667, 930.2173333333334, 932.159, 934.1008333333333, 936.0426666666667, 937.9845, 939.9265, 941.8683333333333, 943.81, 945.7518333333334, 947.6936666666667, 949.6353333333333, 951.5773333333333, 953.519, 955.4608333333333, 957.4025, 959.3443333333333, 961.2861666666666, 963.228, 965.1696666666667, 967.1115, 969.0531666666667, 970.9948333333333, 972.9366666666666, 974.8783333333333, 976.8201666666666, 978.762, 980.7036666666667, 982.6455, 984.5871666666667, 986.5288333333333, 988.4706666666667, 990.4123333333333, 992.3543333333333, 994.2961666666666, 996.238, 998.1796666666667, 1000.1215, 1002.0633333333334, 1004.0053333333333, 1005.947, 1007.8888333333333, 1009.8306666666666, 1011.7723333333333, 1013.714, 1015.6556666666667, 1017.5975, 1019.5393333333334, 1021.4811666666667, 1023.4228333333333, 1025.3648333333333, 1027.3063333333334, 1029.2481666666667, 1031.1898333333334, 1033.1316666666667, 1035.0735, 1037.0151666666666, 1038.957, 1040.8988333333334, 1042.8406666666667, 1044.7826666666667, 1046.7245, 1048.6663333333333, 1050.608, 1052.5498333333333, 1054.4916666666666, 1056.4333333333334, 1058.3751666666667, 1060.3168333333333, 1062.2586666666666, 1064.2003333333334, 1066.1421666666668, 1068.0838333333334, 1070.0255, 1071.9673333333333, 1073.909, 1075.8506666666667, 1077.7925, 1079.734, 1081.6761666666666, 1083.618, 1085.5598333333332, 1087.5016666666668, 1089.4433333333334, 1091.3851666666667, 1093.327, 1095.2688333333333, 1097.2105, 1099.1523333333334, 1101.094, 1103.0358333333334, 1104.9776666666667, 1106.9193333333333, 1108.861, 1110.8028333333334, 1112.7446666666667, 1114.6863333333333, 1116.6281666666666, 1118.57, 1120.5116666666668, 1122.4536666666668, 1124.3953333333334, 1126.337, 1128.2788333333333, 1130.2205, 1132.1623333333334, 1134.104, 1136.0456666666666, 1137.9876666666667, 1139.9295, 1141.8711666666666, 1143.813, 1145.7546666666667, 1147.6963333333333, 1149.6381666666666, 1151.5798333333332, 1153.5216666666668, 1155.4631666666667, 1157.4053333333334, 1159.347, 1161.289, 1163.2308333333333, 1165.1725, 1167.1141666666667, 1169.0558333333333, 1170.9976666666666, 1172.9395, 1174.8811666666666, 1176.823, 1178.7646666666667, 1180.7066666666667, 1182.6485, 1184.5903333333333, 1186.5321666666666, 1188.474, 1190.4156666666668, 1192.3575, 1194.2991666666667, 1196.241, 1198.183, 1200.1246666666666, 1202.0665, 1204.0083333333334, 1205.95, 1207.8916666666667, 1209.8335, 1211.7753333333333, 1213.7171666666666, 1215.659, 1217.6008333333334, 1219.5425, 1221.4843333333333, 1223.4261666666666, 1225.368, 1227.3096666666668, 1229.2516666666668, 1231.1933333333334, 1233.135, 1235.077, 1237.0186666666666, 1238.9603333333334, 1240.9021666666667, 1242.844, 1244.7858333333334, 1246.7275, 1248.6693333333333, 1250.611, 1252.5528333333334, 1254.4945, 1256.4363333333333, 1258.3783333333333, 1260.32, 1262.2616666666668, 1264.2033333333334, 1266.145, 1268.087, 1270.0288333333333, 1271.9703333333334, 1273.9123333333334, 1275.8541666666667, 1277.7956666666666, 1279.7376666666667, 1281.6793333333333, 1283.6211666666666, 1285.563, 1287.5045, 1289.4463333333333, 1291.388, 1293.3296666666668, 1295.2715, 1297.2135, 1299.155, 1301.0968333333333, 1303.0385, 1304.9801666666667, 1306.922, 1308.8638333333333, 1310.8056666666666, 1312.7475, 1314.6893333333333, 1316.6316666666667, 1318.5733333333333, 1320.515, 1322.4568333333334, 1324.3985, 1326.3403333333333], "originalSignal": [292, 297, 323, 286, 313, 299, 251, 253, 240, 309, 294, 300, 258, 229, 243, 318, 239, 331, 326, 254, 315, 324, 239, 313, 314, 256, 237, 284, 233, 220, 258, 248, 324, 242, 311, 288, 267, 225, 337, 256, 310, 224, 291, 218, 220, 316, 263, 301, 253, 238, 314, 234, 320, 243, 232, 269, 299, 228, 262, 274, 236, 273, 319, 231, 231, 275, 277, 255, 233, 239, 310, 293, 258, 289, 254, 281, 253, 321, 315, 302, 253, 257, 266, 262, 296, 273, 314, 291, 343, 316, 373, 291, 329, 371, 294, 382, 314, 316, 298, 338, 387, 318, 323, 335, 352, 337, 424, 349, 359, 407, 420, 428, 380, 406, 420, 470, 466, 439, 477, 444, 453, 496, 513, 488, 519, 546, 598, 616, 568, 608, 616, 620, 668, 672, 701, 702, 739, 742, 731, 747, 780, 811, 819, 854, 901, 902, 927, 964, 990, 1023, 1064, 1106, 1118, 1163, 1212, 1234, 1294, 1328, 1317, 1360, 1488, 1533, 1550, 1646, 1681, 1732, 1829, 1844, 1844, 1937, 1973, 2054, 1972, 2087, 2210, 2148, 2157, 2284, 2205, 2320, 2235, 2426, 2511, 2500, 2532, 2506, 2537, 2575, 2584, 2803, 2717, 2590, 2793, 2900, 2988, 2782, 3036, 2972, 2998, 3015, 2874, 3152, 3081, 3085, 3074, 3191, 2985, 3008, 3281, 3208, 3337, 3261, 3369, 3311, 3157, 3206, 3407, 3513, 3187, 3338, 3569, 3250, 3448, 3187, 3645, 3666, 3710, 3625, 3319, 3672, 3708, 3474, 3652, 3710, 3726, 3439, 3788, 3563, 3467, 3735, 3837, 3482, 3377, 3867, 3820, 3613, 3544, 3912, 3575, 3801, 4001, 3749, 4017, 3754, 3993, 4024, 4043, 4002, 4101, 3787, 3851, 3956, 3881, 4099, 4063, 3912, 4014, 3908, 4116, 3770, 3768, 3756, 4149, 4021, 4113, 4184, 3924, 3782, 4075, 4051, 4003, 4182, 4060, 3934, 4037, 3719, 4123, 3762, 3972, 4151, 3896, 3911, 4198, 3768, 4298, 4080, 4072, 3838, 4086, 4081, 4130, 4322, 4078, 4096, 3972, 3936, 3950, 3904, 4169, 4121, 4194, 4053, 3923, 3882, 3741, 3684, 3634, 4134, 4065, 4057, 4211, 3955, 3949, 3796, 4095, 3660, 3680, 3614, 4171, 4011, 4101, 4172, 4123, 3748, 3698, 3973, 3632, 4068, 4015, 4071, 4119, 3875, 4128, 3999, 4145, 4142, 3777, 3903, 4131, 3777, 4152, 3803, 4132, 4179, 4000, 4147, 4125, 3794, 3974, 3665, 3731, 3631, 4131, 3908, 3895, 3860, 3995, 4159, 3677, 3911, 3680, 3752, 3948, 4161, 4226, 4180, 3674, 4164, 3879, 4056, 3861, 4022, 3967, 3995, 3683, 3661, 4147, 3704, 4163, 4125, 3876, 3660, 4240, 4045, 4208, 4127, 4289, 3779, 3685, 4210, 3767, 3828, 3909, 3894, 4173, 3839, 3944, 3949, 4134, 3861, 3704, 3758, 3650, 4237, 3811, 4312, 3962, 4250, 3910, 4195, 4061, 4121, 3940, 4238, 3905, 3869, 4270, 4222, 4164, 3835, 4029, 3759, 4217, 4255, 4119, 4159, 3768, 4274, 3938, 3801, 3778, 4169, 4203, 4263, 4155, 4010, 3887, 4239, 3961, 4235, 4111, 4160, 3988, 4100, 3892, 4232, 3800, 4032, 3986, 4159, 3969, 4079, 4081, 4158, 3637, 4056, 3869, 4222, 4164, 4196, 4187, 3996, 3922, 3997, 3979, 4201, 4197, 3848, 3949, 3617, 4018, 4249, 3764, 3978, 3973, 4149, 3956, 3691, 4186, 3758, 3965, 4080, 4141, 3989, 3643, 3879, 4240, 4042, 3726, 3823, 4238, 4033, 4200, 4029, 4208, 4187, 3960, 4134, 4021, 4203, 3826, 4033, 4268, 4275, 3914, 3807, 4296, 3755, 4036, 3909, 4276, 4238, 3970, 4197, 4266, 3902, 4043, 3609, 3615, 3636, 4095, 4266, 4161, 3718, 4279, 3791, 4244, 3658, 3963, 4206, 3982, 4195, 3925, 3780, 4314, 4056, 4161, 4155, 4255, 4321, 4340, 3721, 4236, 3971, 4283, 4078, 4359, 3752, 3692, 4051, 4085, 4080, 4306, 4304, 3693, 4294, 4256, 4307, 4067, 4134, 4270, 4300, 4304, 3889, 4278, 4073, 4224, 4240, 4142, 3958, 4170, 3632, 3699, 4196, 4201, 4175, 3975, 3671, 4125, 4213, 3647, 3729, 3809, 4013, 3698, 3779, 4213, 3830, 3987, 4034, 4121, 3853, 3917, 3804, 4074, 3988, 4190, 3981, 4047, 3824, 4188, 3734, 3849, 4163, 3897, 4143, 3955, 4199, 3745, 4052, 3590, 4004, 3648, 3634, 4016, 3547, 3606, 3969, 3835, 4117, 3653, 3825, 4085, 3805, 3698, 3827, 4026, 4068, 4035, 3903, 3750, 3728, 3620, 3765, 3873, 4105, 3973, 3627, 3682, 3652, 3701, 3528, 4061, 3699, 4068, 3754, 4104, 3966, 3795, 4144, 4017, 4141, 3812, 4142, 4113, 4136, 3940, 4014, 3761, 3701, 4093, 3918, 3613, 3698, 3856, 3917, 3914, 3578, 3970, 3752, 4027, 3626, 3732, 3608]}}}, "D4": {"measures": {"Abs": {"backgroundReferenceWell": null, "isBackgroundFor": ["D1", "D2", "D3", "D5", "D6", "D7", "D8", "D9", "D10", "D11", "D12"], "isBackground": true, "backgroundComputeMethod": null, "calibCurveInterval": [null, null], "calibCurveSmoothing": 20, "calibCurveExtrapolDistance": 0, "outlier": [1, 1, 1, 1, 1, 1, 1, 1, 1, 1, 1, 1, 1, 1, 1, 1, 1, 1, 1, 1, 1, 1, 1, 1, 1, 1, 1, 1, 1, 1, 1, 1, 1, 1, 1, 1, 1, 0, 0, 1, 1, 1, 1, 1, 1, 1, 1, 0, 1, 1, 1, 1, 1, 1, 1, 1, 1, 1, 1, 1, 1, 1, 1, 1, 1, 1, 1, 1, 1, 1, 1, 1, 1, 1, 1, 1, 1, 1, 1, 1, 1, 1, 1, 1, 0, 1, 1, 1, 1, 1, 1, 1, 1, 0, 1, 1, 1, 0, 1, 0, 1, 1, 1, 1, 1, 1, 1, 1, 1, 0, 1, 1, 1, 1, 0, 1, 0, 1, 1, 1, 1, 1, 1, 1, 1, 0, 1, 1, 1, 1, 1, 1, 1, 1, 1, 1, 1, 1, 1, 1, 1, 1, 1, 1, 1, 1, 0, 0, 0, 0, 0, 1, 1, 1, 1, 0, 1, 1, 1, 1, 1, 1, 1, 1, 1, 1, 1, 1, 1, 1, 1, 0, 1, 1, 1, 1, 1, 0, 0, 1, 1, 0, 1, 0, 1, 1, 0, 0, 1, 1, 1, 1, 0, 1, 1, 1, 0, 1, 0, 1, 1, 1, 1, 1, 1, 1, 1, 1, 1, 1, 1, 1, 0, 1, 1, 1, 1, 0, 1, 1, 1, 1, 0, 1, 1, 0, 1, 1, 0, 1, 1, 0, 1, 1, 1, 1, 1, 1, 1, 0, 0, 1, 1, 1, 1, 1, 1, 1, 1, 1, 1, 1, 1, 1, 1, 1, 1, 1, 1, 1, 1, 1, 1, 0, 1, 1, 1, 1, 0, 1, 0, 1, 1, 1, 0, 0, 1, 1, 1, 1, 1, 1, 1, 1, 1, 1, 1, 1, 1, 1, 1, 1, 0, 1, 1, 1, 1, 1, 1, 0, 1, 1, 1, 0, 1, 0, 1, 1, 1, 1, 1, 1, 1, 0, 1, 1, 0, 1, 1, 1, 1, 1, 1, 1, 1, 1, 1, 0, 1, 1, 0, 1, 1, 1, 1, 0, 1, 0, 1, 1, 1, 1, 1, 1, 1, 1, 1, 1, 1, 1, 1, 1, 1, 1, 1, 1, 1, 0, 1, 1, 0, 1, 1, 1, 0, 1, 1, 1, 1, 1, 1, 1, 1, 1, 1, 1, 0, 0, 1, 1, 0, 1, 1, 1, 1, 1, 1, 1, 1, 1, 1, 1, 1, 1, 1, 1, 1, 1, 1, 1, 1, 1, 1, 1, 0, 1, 1, 1, 1, 1, 1, 1, 0, 1, 1, 1, 1, 1, 1, 0, 1, 1, 1, 1, 0, 1, 1, 1, 1, 1, 0, 1, 1, 1, 1, 1, 1, 0, 1, 1, 1, 1, 1, 1, 1, 1, 1, 1, 1, 1, 1, 1, 1, 1, 1, 1, 1, 1, 1, 1, 1, 1, 1, 1, 1, 1, 1, 1, 1, 1, 0, 1, 1, 1, 1, 1, 1, 1, 1, 1, 1, 1, 1, 1, 1, 1, 1, 1, 1, 1, 1, 0, 1, 1, 1, 1, 1, 1, 1, 1, 1, 1, 1, 1, 1, 1, 1, 1, 1, 1, 1, 1, 0, 1, 1, 1, 1, 1, 0, 1, 1, 1, 1, 1, 0, 1, 1, 1, 1, 1, 1, 1, 0, 1, 0, 0, 0, 1, 1, 1, 0, 1, 1, 1, 0, 1, 1, 1, 1, 1, 1, 0, 1, 1, 1, 1, 1, 1, 1, 1, 1, 1, 1, 1, 1, 1, 1, 1, 0, 0, 1, 1, 1, 1, 1, 1, 1, 1, 1, 1, 1, 1, 1, 1, 1, 1, 0, 1, 1, 1, 1, 0, 1, 1, 1, 1, 1, 1, 1, 1, 1, 1, 1, 1, 0, 1, 1, 1, 1, 0, 1, 1, 1, 1, 0, 1, 1, 1, 1, 1, 1, 1, 1, 1, 1, 1, 0, 1, 1, 0, 1, 1, 1, 1, 1, 1, 1, 1, 0, 0, 1, 1, 1, 1, 1, 1, 1, 1, 1, 0, 1, 1, 1, 1, 1, 1, 1, 0, 1, 0, 1, 1, 1, 1, 0, 1, 1, 1, 1, 1, 1, 1, 1, 1, 1, 1, 1, 1, 0, 0, 1, 1, 1, 1], "outliersFilteringParameter": 0.01, "trueCurveMarks": [[-2.0091267702199644, 0.07608465940842814], [1342.6062844752569, 0.07605225585456399]], "time": [0.26636666666666664, 2.225966666666667, 4.167866666666667, 6.1094333333333335, 8.051383333333334, 9.993, 11.9349, 13.876633333333332, 15.818133333333334, 17.760066666666667, 19.701666666666668, 21.643283333333333, 23.585233333333335, 25.527083333333334, 27.4687, 29.410316666666667, 31.352516666666666, 33.29436666666667, 35.23605, 37.17791666666667, 39.11986666666667, 41.06171666666667, 43.00358333333333, 44.94573333333334, 46.88735, 48.82898333333333, 50.7706, 52.71248333333333, 54.6541, 56.59578333333334, 58.5377, 60.47956666666666, 62.42115, 64.36305, 66.30465, 68.24658333333333, 70.18845, 72.13011666666667, 74.07196666666667, 76.01388333333334, 77.95546666666667, 79.8971, 81.83905, 83.78088333333334, 85.72258333333333, 87.66445, 89.60601666666666, 91.54793333333333, 93.4896, 95.43148333333333, 97.37308333333333, 99.31471666666667, 101.25661666666667, 103.19853333333333, 105.14043333333333, 107.08201666666666, 109.02388333333333, 110.96555, 112.90718333333334, 114.84906666666667, 116.79093333333333, 118.73288333333333, 120.67446666666666, 122.61661666666667, 124.55851666666666, 126.50041666666667, 128.4423, 130.38418333333334, 132.32605, 134.26766666666666, 136.2096, 138.15115, 140.09283333333335, 142.03475, 143.97661666666667, 145.91846666666666, 147.8604, 149.80198333333334, 151.74391666666668, 153.68603333333334, 155.62796666666668, 157.56998333333334, 159.51146666666668, 161.45325, 163.39468333333335, 165.3366, 167.27833333333334, 169.22016666666667, 171.162, 173.10366666666667, 175.0455, 176.98716666666667, 178.92916666666667, 180.87066666666666, 182.81266666666667, 184.75416666666666, 186.696, 188.63766666666666, 190.57966666666667, 192.52116666666666, 194.46316666666667, 196.40483333333333, 198.34666666666666, 200.2885, 202.23033333333333, 204.172, 206.11366666666666, 208.05533333333332, 209.99716666666666, 211.93883333333332, 213.88066666666666, 215.82266666666666, 217.7645, 219.70616666666666, 221.648, 223.58966666666666, 225.5315, 227.4735, 229.41533333333334, 231.35716666666667, 233.29883333333333, 235.24066666666667, 237.18233333333333, 239.1245, 241.06633333333335, 243.008, 244.94966666666667, 246.8915, 248.83316666666667, 250.775, 252.71666666666667, 254.65833333333333, 256.60016666666667, 258.542, 260.484, 262.42566666666664, 264.36716666666666, 266.3095, 268.251, 270.193, 272.1345, 274.076, 276.0176666666667, 277.9596666666667, 279.9015, 281.84316666666666, 283.785, 285.7266666666667, 287.6685, 289.61016666666666, 291.552, 293.4936666666667, 295.4356666666667, 297.37733333333335, 299.31916666666666, 301.261, 303.2025, 305.1445, 307.08616666666666, 309.028, 310.9696666666667, 312.9116666666667, 314.85333333333335, 316.795, 318.7368333333333, 320.67883333333333, 322.62083333333334, 324.56266666666664, 326.50416666666666, 328.44616666666667, 330.388, 332.33, 334.2715, 336.2135, 338.155, 340.097, 342.03883333333334, 343.9805, 345.92216666666667, 347.8636666666667, 349.8055, 351.74733333333336, 353.68916666666667, 355.631, 357.57283333333334, 359.51483333333334, 361.45633333333336, 363.3983333333333, 365.33983333333333, 367.28183333333334, 369.2235, 371.165, 373.107, 375.0486666666667, 376.9905, 378.932, 380.874, 382.8156666666667, 384.7575, 386.69933333333336, 388.6413333333333, 390.5828333333333, 392.52483333333333, 394.46633333333335, 396.40833333333336, 398.35, 400.29183333333333, 402.2335, 404.17533333333336, 406.117, 408.0588333333333, 410.0005, 411.94216666666665, 413.8838333333333, 415.8256666666667, 417.7675, 419.70916666666665, 421.651, 423.593, 425.5345, 427.47633333333334, 429.418, 431.35966666666667, 433.3016666666667, 435.2435, 437.18533333333335, 439.1275, 441.069, 443.0106666666667, 444.95233333333334, 446.89433333333335, 448.836, 450.7776666666667, 452.7195, 454.66133333333335, 456.603, 458.5448333333333, 460.4866666666667, 462.42833333333334, 464.37, 466.3118333333333, 468.2536666666667, 470.19533333333334, 472.13733333333334, 474.0788333333333, 476.0208333333333, 477.96233333333333, 479.90433333333334, 481.84583333333336, 483.78766666666667, 485.7295, 487.671, 489.61266666666666, 491.5545, 493.4965, 495.43833333333333, 497.38016666666664, 499.32183333333336, 501.2638333333333, 503.20533333333333, 505.14733333333334, 507.089, 509.0305, 510.9721666666667, 512.914, 514.8558333333333, 516.7976666666667, 518.7395, 520.681, 522.623, 524.5646666666667, 526.5061666666667, 528.4478333333333, 530.3898333333333, 532.3318333333333, 534.2735, 536.2153333333333, 538.157, 540.0991666666666, 542.0408333333334, 543.9826666666667, 545.9243333333334, 547.8661666666667, 549.8078333333333, 551.7496666666667, 553.6913333333333, 555.6331666666666, 557.5748333333333, 559.5166666666667, 561.4588333333334, 563.4005, 565.3423333333334, 567.2841666666667, 569.2258333333333, 571.1678333333333, 573.1093333333333, 575.0513333333333, 576.993, 578.9348333333334, 580.8766666666667, 582.8183333333334, 584.7601666666667, 586.7018333333333, 588.6433333333333, 590.5853333333333, 592.527, 594.4686666666666, 596.4105, 598.3521666666667, 600.2936666666667, 602.2356666666667, 604.1771666666667, 606.1188333333333, 608.0606666666666, 610.0026666666666, 611.9443333333334, 613.8858333333334, 615.8276666666667, 617.7696666666667, 619.7113333333333, 621.6528333333333, 623.5946666666666, 625.5365, 627.4781666666667, 629.4196666666667, 631.3613333333333, 633.3033333333333, 635.245, 637.187, 639.1286666666666, 641.0705, 643.0121666666666, 644.9536666666667, 646.8956666666667, 648.8375, 650.7791666666667, 652.7213333333333, 654.6626666666667, 656.6043333333333, 658.5461666666666, 660.4878333333334, 662.4296666666667, 664.3713333333334, 666.313, 668.2548333333333, 670.1966666666667, 672.1383333333333, 674.08, 676.0218333333333, 677.9638333333334, 679.9053333333334, 681.847, 683.7886666666667, 685.7305, 687.6723333333333, 689.614, 691.556, 693.4978333333333, 695.4393333333334, 697.3813333333334, 699.323, 701.2648333333333, 703.2065, 705.1483333333333, 707.09, 709.0318333333333, 710.9735, 712.915, 714.857, 716.799, 718.7403333333333, 720.6823333333333, 722.624, 724.5656666666666, 726.5075, 728.4495, 730.391, 732.333, 734.2746666666667, 736.2163333333333, 738.1583333333333, 740.1, 742.0416666666666, 743.9835, 745.9251666666667, 747.8666666666667, 749.8086666666667, 751.7503333333333, 753.6918333333333, 755.6338333333333, 757.5753333333333, 759.517, 761.459, 763.4005, 765.3423333333334, 767.284, 769.226, 771.1675, 773.1095, 775.051, 776.993, 778.9345, 780.8743333333333, 782.8181666666667, 784.7596666666667, 786.7016666666667, 788.6435, 790.585, 792.5268333333333, 794.4686666666666, 796.4105, 798.3521666666667, 800.294, 802.236, 804.1753333333334, 806.1193333333333, 808.061, 810.003, 811.9446666666666, 813.8865, 815.828, 817.77, 819.7116666666667, 821.6513333333334, 823.5951666666666, 825.537, 827.4785, 829.4205, 831.3625, 833.304, 835.2458333333333, 837.1875, 839.1291666666667, 841.0711666666666, 843.013, 844.9545, 846.8966666666666, 848.8386666666667, 850.7805, 852.723, 854.6641666666667, 856.6061666666667, 858.5476666666667, 860.4896666666667, 862.4313333333333, 864.3731666666666, 866.3148333333334, 868.2566666666667, 870.1983333333334, 872.1398333333333, 874.0818333333333, 876.0233333333333, 877.9653333333333, 879.907, 881.8488333333333, 883.7905, 885.7321666666667, 887.674, 889.6158333333333, 891.5575, 893.4993333333333, 895.441, 897.3828333333333, 899.3245, 901.2663333333334, 903.208, 905.1496666666667, 907.0915, 909.0333333333333, 910.975, 912.9166666666666, 914.8585, 916.8001666666667, 918.742, 920.6836666666667, 922.6255, 924.5676666666667, 926.5091666666667, 928.4508333333333, 930.3926666666666, 932.3341666666666, 934.2761666666667, 936.2178333333334, 938.1596666666667, 940.1015, 942.0433333333333, 943.985, 945.927, 947.8688333333333, 949.8105, 951.7523333333334, 953.6941666666667, 955.636, 957.5776666666667, 959.5196666666667, 961.4613333333333, 963.403, 965.345, 967.2866666666666, 969.2285, 971.1701666666667, 973.1118333333334, 975.0533333333333, 976.9953333333333, 978.9371666666667, 980.8791666666667, 982.8208333333333, 984.7623333333333, 986.7041666666667, 988.6458333333334, 990.5876666666667, 992.5293333333333, 994.4711666666667, 996.413, 998.355, 1000.2966666666666, 1002.2386666666666, 1004.1803333333334, 1006.1223333333334, 1008.0641666666667, 1010.0058333333334, 1011.9473333333333, 1013.8893333333333, 1015.8313333333333, 1017.7728333333333, 1019.7145, 1021.6563333333334, 1023.5981666666667, 1025.5398333333333, 1027.4816666666666, 1029.4235, 1031.3651666666667, 1033.3068333333333, 1035.2486666666666, 1037.1903333333332, 1039.1321666666668, 1041.074, 1043.0158333333334, 1044.9576666666667, 1046.8996666666667, 1048.8415, 1050.7833333333333, 1052.725, 1054.6668333333334, 1056.6086666666667, 1058.5503333333334, 1060.4923333333334, 1062.4338333333333, 1064.3755, 1066.3173333333334, 1068.2591666666667, 1070.201, 1072.1425, 1074.0843333333332, 1076.026, 1077.9676666666667, 1079.9098333333334, 1081.8513333333333, 1083.793, 1085.735, 1087.6768333333334, 1089.6186666666667, 1091.5603333333333, 1093.5023333333334, 1095.4441666666667, 1097.3856666666666, 1099.3276666666666, 1101.2691666666667, 1103.2111666666667, 1105.1526666666666, 1107.0946666666666, 1109.0363333333332, 1110.978, 1112.9198333333334, 1114.8616666666667, 1116.8033333333333, 1118.7451666666666, 1120.687, 1122.6286666666667, 1124.5705, 1126.5123333333333, 1128.454, 1130.3956666666666, 1132.3376666666666, 1134.2791666666667, 1136.221, 1138.1626666666666, 1140.1045, 1142.0465, 1143.9881666666668, 1145.93, 1147.8716666666667, 1149.8136666666667, 1151.7551666666666, 1153.6968333333334, 1155.6386666666667, 1157.5805, 1159.5223333333333, 1161.464, 1163.4058333333332, 1165.3476666666666, 1167.2895, 1169.231, 1171.173, 1173.1145, 1175.0563333333334, 1176.998, 1178.94, 1180.8818333333334, 1182.8238333333334, 1184.766, 1186.7073333333333, 1188.649, 1190.591, 1192.5326666666667, 1194.4746666666667, 1196.4163333333333, 1198.3581666666666, 1200.3, 1202.2416666666666, 1204.1835, 1206.125, 1208.067, 1210.0086666666666, 1211.9505, 1213.8923333333332, 1215.8343333333332, 1217.776, 1219.7176666666667, 1221.6596666666667, 1223.6013333333333, 1225.5431666666666, 1227.485, 1229.4266666666667, 1231.3685, 1233.3103333333333, 1235.2521666666667, 1237.1941666666667, 1239.1356666666666, 1241.0773333333334, 1243.019, 1244.961, 1246.903, 1248.8445, 1250.7861666666668, 1252.728, 1254.6698333333334, 1256.6115, 1258.5533333333333, 1260.4953333333333, 1262.437, 1264.3785, 1266.3205, 1268.2621666666666, 1270.204, 1272.1458333333333, 1274.0875, 1276.0293333333334, 1277.9711666666667, 1279.9128333333333, 1281.8548333333333, 1283.7963333333332, 1285.7383333333332, 1287.6798333333334, 1289.6215, 1291.563, 1293.505, 1295.4466666666667, 1297.3885, 1299.3303333333333, 1301.272, 1303.2138333333332, 1305.1556666666668, 1307.0971666666667, 1309.039, 1310.981, 1312.923, 1314.8645, 1316.8063333333334, 1318.7483333333332, 1320.6903333333332, 1322.632, 1324.5738333333334, 1326.5155], "originalSignal": [0.26510000228881836, 0.34299999475479126, 0.08990000188350677, 0.13369999825954437, 0.09799999743700027, 0.09130000323057175, 0.12880000472068787, 0.2248000055551529, 0.09040000289678574, 0.3384000062942505, 0.18060000240802765, 0.2994000017642975, 0.13079999387264252, 0.10599999874830246, 0.09989999979734421, 0.13410000503063202, 0.0989999994635582, 0.1703999936580658, 0.09269999712705612, 0.09719999879598618, 0.1257999986410141, 0.08669999986886978, 0.2362000048160553, 0.11069999635219574, 0.11990000307559967, 0.09799999743700027, 0.08739999681711197, 0.12880000472068787, 0.10289999842643738, 0.1647000014781952, 0.1160999983549118, 0.2906999886035919, 0.08869999647140503, 0.19110000133514404, 0.15610000491142273, 0.14980000257492065, 0.10740000009536743, 0.08410000056028366, 0.0835999995470047, 0.09600000083446503, 0.24310000240802765, 0.08869999647140503, 0.09910000115633011, 0.3125999867916107, 0.12929999828338623, 0.23440000414848328, 0.12229999899864197, 0.08449999988079071, 0.10000000149011612, 0.09120000153779984, 0.09369999915361404, 0.25060001015663147, 0.13680000603199005, 0.09380000084638596, 0.23880000412464142, 0.10270000249147415, 0.11400000005960464, 0.16750000417232513, 0.10849999636411667, 0.10320000350475311, 0.09480000287294388, 0.11320000141859055, 0.08730000257492065, 0.33469998836517334, 0.23680000007152557, 0.1137000024318695, 0.275299996137619, 0.11599999666213989, 0.1363999992609024, 0.09350000321865082, 0.12839999794960022, 0.2214999943971634, 0.20739999413490295, 0.13590000569820404, 0.09560000151395798, 0.36390000581741333, 0.11490000039339066, 0.13670000433921814, 0.2484000027179718, 0.08669999986886978, 0.17970000207424164, 0.2574000060558319, 0.10350000113248825, 0.09440000355243683, 0.08460000157356262, 0.2199999988079071, 0.1062999963760376, 0.09539999812841415, 0.11819999665021896, 0.12120000272989273, 0.1251000016927719, 0.10540000349283218, 0.13519999384880066, 0.08470000326633453, 0.10220000147819519, 0.09390000253915787, 0.10320000350475311, 0.08590000122785568, 0.11649999767541885, 0.08429999649524689, 0.13099999725818634, 0.17829999327659607, 0.14100000262260437, 0.3149000108242035, 0.2563999891281128, 0.10279999673366547, 0.2935999929904938, 0.10249999910593033, 0.1193000003695488, 0.08370000123977661, 0.13249999284744263, 0.09200000017881393, 0.09830000251531601, 0.09830000251531601, 0.08470000326633453, 0.2937000095844269, 0.08540000021457672, 0.09300000220537186, 0.10920000076293945, 0.11879999935626984, 0.23420000076293945, 0.11720000207424164, 0.12049999833106995, 0.08730000257492065, 0.08820000290870667, 0.08510000258684158, 0.2815000116825104, 0.10350000113248825, 0.09629999846220016, 0.22830000519752502, 0.1485999971628189, 0.163100004196167, 0.17020000517368317, 0.10189999639987946, 0.09610000252723694, 0.13689999282360077, 0.10379999876022339, 0.11339999735355377, 0.09740000218153, 0.10930000245571136, 0.12839999794960022, 0.12530000507831573, 0.1225999966263771, 0.16689999401569366, 0.13510000705718994, 0.16349999606609344, 0.0843999981880188, 0.08449999988079071, 0.08349999785423279, 0.08560000360012054, 0.08340000361204147, 0.18889999389648438, 0.09849999845027924, 0.10040000081062317, 0.1453000009059906, 0.08449999988079071, 0.12870000302791595, 0.11980000138282776, 0.10760000348091125, 0.14059999585151672, 0.08860000222921371, 0.10980000346899033, 0.10909999907016754, 0.11630000174045563, 0.093299999833107, 0.11980000138282776, 0.26969999074935913, 0.12309999763965607, 0.16699999570846558, 0.21660000085830688, 0.23080000281333923, 0.08410000056028366, 0.11980000138282776, 0.10819999873638153, 0.11029999703168869, 0.28870001435279846, 0.2630999982357025, 0.08349999785423279, 0.08349999785423279, 0.09080000221729279, 0.08910000324249268, 0.08560000360012054, 0.1851000040769577, 0.08479999750852585, 0.14380000531673431, 0.08749999850988388, 0.08399999886751175, 0.08590000122785568, 0.14380000531673431, 0.12890000641345978, 0.09189999848604202, 0.2824000120162964, 0.08410000056028366, 0.10949999839067459, 0.10249999910593033, 0.13349999487400055, 0.0835999995470047, 0.3391999900341034, 0.08389999717473984, 0.1046999990940094, 0.12280000001192093, 0.09430000185966492, 0.12300000339746475, 0.2551000118255615, 0.28690001368522644, 0.1800999939441681, 0.3650999963283539, 0.1274999976158142, 0.11309999972581863, 0.09449999779462814, 0.10719999670982361, 0.11219999939203262, 0.08309999853372574, 0.23980000615119934, 0.3305000066757202, 0.40230000019073486, 0.1404000073671341, 0.08410000056028366, 0.12759999930858612, 0.10010000318288803, 0.13500000536441803, 0.1168999969959259, 0.08399999886751175, 0.1550000011920929, 0.10589999705553055, 0.0835999995470047, 0.0957999974489212, 0.1363999992609024, 0.08449999988079071, 0.08799999952316284, 0.09790000319480896, 0.08349999785423279, 0.16689999401569366, 0.18140000104904175, 0.1006999984383583, 0.10649999976158142, 0.12229999899864197, 0.12210000306367874, 0.09740000218153, 0.08380000293254852, 0.08330000191926956, 0.12639999389648438, 0.09200000017881393, 0.09369999915361404, 0.125900000333786, 0.10559999942779541, 0.09920000284910202, 0.08900000154972076, 0.12129999697208405, 0.09860000014305115, 0.2906000018119812, 0.12780000269412994, 0.2671999931335449, 0.08879999816417694, 0.0868000015616417, 0.10140000283718109, 0.09910000115633011, 0.125900000333786, 0.15690000355243683, 0.12960000336170197, 0.11389999836683273, 0.08900000154972076, 0.11509999632835388, 0.0835999995470047, 0.08749999850988388, 0.2272000014781952, 0.09049999713897705, 0.27390000224113464, 0.0835999995470047, 0.19059999287128448, 0.08489999920129776, 0.10239999741315842, 0.11150000244379044, 0.08630000054836273, 0.0835999995470047, 0.08320000022649765, 0.2273000031709671, 0.16220000386238098, 0.12449999898672104, 0.3467000126838684, 0.10750000178813934, 0.09640000015497208, 0.08699999749660492, 0.24809999763965607, 0.09950000047683716, 0.1462000012397766, 0.10859999805688858, 0.22759999334812164, 0.09610000252723694, 0.09549999982118607, 0.15559999644756317, 0.18199999630451202, 0.0835999995470047, 0.09130000323057175, 0.12370000034570694, 0.08619999885559082, 0.18209999799728394, 0.08640000224113464, 0.09910000115633011, 0.08389999717473984, 0.10750000178813934, 0.09929999709129333, 0.3269999921321869, 0.08449999988079071, 0.09939999878406525, 0.08320000022649765, 0.08820000290870667, 0.08609999716281891, 0.11590000241994858, 0.10249999910593033, 0.12409999966621399, 0.1111999973654747, 0.219200000166893, 0.08330000191926956, 0.12370000034570694, 0.26809999346733093, 0.08389999717473984, 0.10980000346899033, 0.09139999747276306, 0.3294000029563904, 0.14749999344348907, 0.09380000084638596, 0.11089999973773956, 0.12839999794960022, 0.1039000004529953, 0.0917000025510788, 0.2637999951839447, 0.08399999886751175, 0.18770000338554382, 0.09440000355243683, 0.08429999649524689, 0.09520000219345093, 0.094200000166893, 0.10419999808073044, 0.09889999777078629, 0.08569999784231186, 0.12759999930858612, 0.08380000293254852, 0.18520000576972961, 0.19580000638961792, 0.09560000151395798, 0.1251000016927719, 0.17829999327659607, 0.09730000048875809, 0.1842000037431717, 0.12970000505447388, 0.18860000371932983, 0.125900000333786, 0.08919999748468399, 0.11590000241994858, 0.1387999951839447, 0.1039000004529953, 0.11980000138282776, 0.1111999973654747, 0.1274999976158142, 0.08869999647140503, 0.09600000083446503, 0.08489999920129776, 0.0868000015616417, 0.10360000282526016, 0.08420000225305557, 0.13500000536441803, 0.19349999725818634, 0.2892000079154968, 0.08479999750852585, 0.1289999932050705, 0.3456000089645386, 0.36399999260902405, 0.09830000251531601, 0.334199994802475, 0.10279999673366547, 0.16680000722408295, 0.18320000171661377, 0.10779999941587448, 0.1387999951839447, 0.267300009727478, 0.08429999649524689, 0.08399999886751175, 0.10499999672174454, 0.1437000036239624, 0.0835999995470047, 0.12080000340938568, 0.2705000042915344, 0.0869000032544136, 0.17409999668598175, 0.10540000349283218, 0.19110000133514404, 0.20190000534057617, 0.09520000219345093, 0.0925000011920929, 0.09830000251531601, 0.1103999987244606, 0.10610000044107437, 0.11010000109672546, 0.09210000187158585, 0.1103999987244606, 0.12839999794960022, 0.1216999962925911, 0.23579999804496765, 0.10090000182390213, 0.08640000224113464, 0.09809999912977219, 0.08990000188350677, 0.10000000149011612, 0.08340000361204147, 0.13490000367164612, 0.09189999848604202, 0.09120000153779984, 0.12189999967813492, 0.11299999803304672, 0.11509999632835388, 0.09229999780654907, 0.08330000191926956, 0.09309999644756317, 0.09430000185966492, 0.09260000288486481, 0.1316000074148178, 0.09870000183582306, 0.09950000047683716, 0.08380000293254852, 0.10740000009536743, 0.13359999656677246, 0.08969999849796295, 0.11069999635219574, 0.08370000123977661, 0.13840000331401825, 0.1103999987244606, 0.11640000343322754, 0.11330000311136246, 0.12520000338554382, 0.08370000123977661, 0.09239999949932098, 0.25760000944137573, 0.11869999766349792, 0.10999999940395355, 0.14790000021457672, 0.0917000025510788, 0.08569999784231186, 0.1014999970793724, 0.1177000030875206, 0.11959999799728394, 0.1753000020980835, 0.09480000287294388, 0.14219999313354492, 0.10790000110864639, 0.2184000015258789, 0.2712000012397766, 0.08609999716281891, 0.09390000253915787, 0.11079999804496765, 0.09920000284910202, 0.13689999282360077, 0.12049999833106995, 0.12960000336170197, 0.1193000003695488, 0.12389999628067017, 0.12610000371932983, 0.1071000024676323, 0.13279999792575836, 0.09350000321865082, 0.08879999816417694, 0.08950000256299973, 0.08760000020265579, 0.10949999839067459, 0.15189999341964722, 0.10220000147819519, 0.12710000574588776, 0.0934000015258789, 0.14380000531673431, 0.12200000137090683, 0.08410000056028366, 0.08910000324249268, 0.08860000222921371, 0.13490000367164612, 0.09430000185966492, 0.13349999487400055, 0.16019999980926514, 0.09269999712705612, 0.12600000202655792, 0.11670000106096268, 0.133200004696846, 0.093299999833107, 0.08630000054836273, 0.18410000205039978, 0.12219999730587006, 0.12020000070333481, 0.1639000028371811, 0.12300000339746475, 0.28690001368522644, 0.18889999389648438, 0.09730000048875809, 0.08420000225305557, 0.13019999861717224, 0.2791999876499176, 0.34540000557899475, 0.22669999301433563, 0.11140000075101852, 0.3264999985694885, 0.17000000178813934, 0.08900000154972076, 0.09610000252723694, 0.09549999982118607, 0.11169999837875366, 0.30630001425743103, 0.14350000023841858, 0.12800000607967377, 0.1289999932050705, 0.10830000042915344, 0.12780000269412994, 0.09120000153779984, 0.13429999351501465, 0.28029999136924744, 0.0843999981880188, 0.20749999582767487, 0.18950000405311584, 0.2653000056743622, 0.26600000262260437, 0.19429999589920044, 0.08460000157356262, 0.11110000312328339, 0.094200000166893, 0.10729999840259552, 0.09440000355243683, 0.10029999911785126, 0.08560000360012054, 0.2948000133037567, 0.11079999804496765, 0.10620000213384628, 0.09790000319480896, 0.09610000252723694, 0.13019999861717224, 0.0957999974489212, 0.08420000225305557, 0.19629999995231628, 0.0851999968290329, 0.08429999649524689, 0.08470000326633453, 0.10130000114440918, 0.10670000314712524, 0.09730000048875809, 0.08389999717473984, 0.10840000212192535, 0.23909999430179596, 0.13259999454021454, 0.08550000190734863, 0.1882999986410141, 0.12070000171661377, 0.14100000262260437, 0.1876000016927719, 0.11949999630451202, 0.18880000710487366, 0.08529999852180481, 0.0892999991774559, 0.39809998869895935, 0.18729999661445618, 0.09380000084638596, 0.11860000342130661, 0.35109999775886536, 0.21240000426769257, 0.1137000024318695, 0.1265999972820282, 0.0868000015616417, 0.12359999865293503, 0.08659999817609787, 0.08619999885559082, 0.1014999970793724, 0.120899997651577, 0.10670000314712524, 0.0843999981880188, 0.08529999852180481, 0.10199999809265137, 0.10769999772310257, 0.12639999389648438, 0.10360000282526016, 0.10239999741315842, 0.13809999823570251, 0.11500000208616257, 0.1274999976158142, 0.09809999912977219, 0.09000000357627869, 0.24009999632835388, 0.21860000491142273, 0.1103999987244606, 0.13109999895095825, 0.1103999987244606, 0.09619999676942825, 0.08560000360012054, 0.1136000007390976, 0.09539999812841415, 0.09619999676942825, 0.12530000507831573, 0.08429999649524689, 0.10670000314712524, 0.11559999734163284, 0.14069999754428864, 0.08749999850988388, 0.11649999767541885, 0.23170000314712524, 0.094200000166893, 0.21619999408721924, 0.2029999941587448, 0.13120000064373016, 0.1266999989748001, 0.08659999817609787, 0.0860000029206276, 0.10119999945163727, 0.37779998779296875, 0.14810000360012054, 0.2637999951839447, 0.08489999920129776, 0.10750000178813934, 0.09989999979734421, 0.10300000011920929, 0.10249999910593033, 0.08579999953508377, 0.10109999775886536, 0.09690000116825104, 0.28110000491142273, 0.1014999970793724, 0.35600000619888306, 0.12049999833106995, 0.09269999712705612, 0.23810000717639923, 0.1006999984383583, 0.11980000138282776, 0.10100000351667404, 0.08449999988079071, 0.10660000145435333, 0.08609999716281891, 0.08420000225305557, 0.20350000262260437, 0.2922999858856201, 0.12690000236034393, 0.24740000069141388, 0.08619999885559082, 0.11289999634027481, 0.3873000144958496, 0.22179999947547913, 0.08470000326633453, 0.08579999953508377, 0.120899997651577, 0.11020000278949738, 0.18310000002384186, 0.21719999611377716, 0.10220000147819519, 0.1891999989748001, 0.1363999992609024, 0.093299999833107, 0.08980000019073486, 0.08449999988079071, 0.16519999504089355, 0.10050000250339508, 0.2969000041484833, 0.12610000371932983, 0.09300000220537186, 0.09040000289678574, 0.1006999984383583, 0.08489999920129776, 0.1234000027179718, 0.08460000157356262, 0.10350000113248825, 0.09769999980926514, 0.17759999632835388, 0.3840999901294708, 0.08399999886751175, 0.1005999967455864, 0.3418000042438507, 0.1266999989748001, 0.15459999442100525, 0.0892999991774559, 0.09239999949932098, 0.2606000006198883, 0.08739999681711197, 0.1128000020980835, 0.19089999794960022, 0.09440000355243683, 0.23510000109672546, 0.13019999861717224, 0.0860000029206276, 0.08579999953508377, 0.08640000224113464, 0.2603999972343445, 0.08889999985694885, 0.30070000886917114]}, "Fluo": {"backgroundReferenceWell": null, "isBackgroundFor": [], "isBackground": false, "backgroundComputeMethod": null, "calibCurveInterval": [null, null], "calibCurveSmoothing": 20, "calibCurveExtrapolDistance": 0, "outliersFilteringParameter": 50, "time": [0.26698333333333335, 2.20915, 4.150933333333334, 6.092666666666666, 8.03445, 9.976216666666666, 11.917933333333334, 13.8596, 15.801316666666667, 17.74295, 19.68476666666667, 21.626483333333333, 23.568266666666666, 25.509966666666667, 27.4518, 29.39378333333333, 31.335633333333334, 33.277316666666664, 35.21908333333333, 37.16075, 39.10293333333333, 41.04455, 42.98688333333333, 44.92861666666667, 46.87023333333333, 48.81203333333333, 50.75375, 52.69538333333333, 54.63705, 56.5789, 58.520716666666665, 60.46245, 62.40425, 64.34598333333334, 66.28776666666667, 68.22973333333333, 70.17151666666666, 72.11328333333333, 74.05501666666666, 75.99681666666666, 77.93858333333333, 79.88023333333334, 81.82216666666666, 83.76386666666667, 85.70561666666667, 87.64736666666667, 89.5891, 91.53083333333333, 93.47261666666667, 95.41433333333333, 97.356, 99.29786666666666, 101.23973333333333, 103.18151666666667, 105.12331666666667, 107.06506666666667, 109.00678333333333, 110.94845, 112.89028333333333, 114.83223333333333, 116.77406666666667, 118.71571666666667, 120.6579, 122.5997, 124.54163333333334, 126.48351666666667, 128.42538333333334, 130.3672, 132.30903333333333, 134.25073333333333, 136.19246666666666, 138.13421666666667, 140.07588333333334, 142.01756666666665, 143.95975, 145.90153333333333, 147.84325, 149.78508333333335, 151.72733333333332, 153.66908333333333, 155.61081666666666, 157.55263333333335, 159.49436666666668, 161.43611666666666, 163.37783333333334, 165.31948333333332, 167.26133333333334, 169.20316666666668, 171.14483333333334, 173.08666666666667, 175.0285, 176.97016666666667, 178.91183333333333, 180.85366666666667, 182.7955, 184.73733333333334, 186.679, 188.62083333333334, 190.5625, 192.50433333333334, 194.446, 196.38783333333333, 198.32966666666667, 200.2715, 202.21333333333334, 204.155, 206.09666666666666, 208.03833333333333, 209.98016666666666, 211.922, 213.86383333333333, 215.80566666666667, 217.74733333333333, 219.68916666666667, 221.63083333333333, 223.57283333333334, 225.51466666666667, 227.4565, 229.39833333333334, 231.34, 233.282, 235.22366666666667, 237.16533333333334, 239.1075, 241.04916666666668, 242.991, 244.93266666666668, 246.87433333333334, 248.81616666666667, 250.758, 252.69966666666667, 254.6415, 256.5833333333333, 258.5251666666667, 260.46683333333334, 262.40866666666665, 264.3503333333333, 266.2921666666667, 268.23383333333334, 270.17566666666664, 272.1173333333333, 274.059, 276.001, 277.94266666666664, 279.88433333333336, 281.82616666666667, 283.768, 285.7096666666667, 287.6515, 289.59316666666666, 291.535, 293.47683333333333, 295.4185, 297.3605, 299.30216666666666, 301.2438333333333, 303.1856666666667, 305.1275, 307.06916666666666, 309.011, 310.9526666666667, 312.8946666666667, 314.83633333333336, 316.77816666666666, 318.72, 320.662, 322.60383333333334, 324.5455, 326.4875, 328.4291666666667, 330.371, 332.31283333333334, 334.25466666666665, 336.1963333333333, 338.1381666666667, 340.08, 342.02166666666665, 343.9633333333333, 345.9051666666667, 347.84683333333334, 349.7885, 351.7303333333333, 353.6723333333333, 355.6141666666667, 357.556, 359.49766666666665, 361.4395, 363.3811666666667, 365.323, 367.26466666666664, 369.2065, 371.14816666666667, 373.08983333333333, 375.0316666666667, 376.97333333333336, 378.91516666666666, 380.8568333333333, 382.7986666666667, 384.74066666666664, 386.6825, 388.62416666666667, 390.566, 392.50783333333334, 394.44966666666664, 396.39116666666666, 398.333, 400.2746666666667, 402.21666666666664, 404.15833333333336, 406.1, 408.0416666666667, 409.98333333333335, 411.92516666666666, 413.867, 415.8086666666667, 417.75033333333334, 419.69216666666665, 421.63416666666666, 423.5758333333333, 425.5176666666667, 427.45933333333335, 429.401, 431.3428333333333, 433.2846666666667, 435.2266666666667, 437.16833333333335, 439.11016666666666, 441.052, 442.9936666666667, 444.9355, 446.87716666666665, 448.819, 450.7606666666667, 452.7025, 454.64416666666665, 456.586, 458.5278333333333, 460.4696666666667, 462.41133333333335, 464.35316666666665, 466.2948333333333, 468.2366666666667, 470.1785, 472.12016666666665, 474.062, 476.0036666666667, 477.9455, 479.88716666666664, 481.829, 483.77066666666667, 485.71233333333333, 487.65416666666664, 489.59583333333336, 491.53766666666667, 493.4795, 495.4215, 497.36316666666664, 499.3048333333333, 501.24666666666667, 503.1885, 505.13016666666664, 507.07183333333336, 509.0135, 510.95533333333333, 512.897, 514.8388333333334, 516.7806666666667, 518.7223333333334, 520.6641666666667, 522.6056666666667, 524.5475, 526.4891666666666, 528.431, 530.373, 532.3148333333334, 534.2566666666667, 536.1983333333334, 538.14, 540.082, 542.0238333333333, 543.9655, 545.9073333333333, 547.849, 549.791, 551.7326666666667, 553.6743333333334, 555.6161666666667, 557.5578333333333, 559.4998333333333, 561.4418333333333, 563.3835, 565.3253333333333, 567.2671666666666, 569.209, 571.1506666666667, 573.0925, 575.0341666666667, 576.976, 578.9178333333333, 580.8596666666666, 582.8013333333333, 584.743, 586.6846666666667, 588.6265, 590.5683333333334, 592.5098333333333, 594.4516666666667, 596.3933333333333, 598.335, 600.2768333333333, 602.2185, 604.1603333333334, 606.102, 608.0438333333333, 609.9856666666667, 611.9273333333333, 613.869, 615.8108333333333, 617.7525, 619.6941666666667, 621.6358333333334, 623.5776666666667, 625.5193333333333, 627.461, 629.4026666666666, 631.3443333333333, 633.2863333333333, 635.2281666666667, 637.17, 639.1116666666667, 641.0533333333333, 642.9951666666667, 644.937, 646.8786666666666, 648.8203333333333, 650.7621666666666, 652.704, 654.6456666666667, 656.5873333333333, 658.529, 660.4708333333333, 662.4126666666667, 664.3543333333333, 666.2961666666666, 668.238, 670.1796666666667, 672.1213333333334, 674.0631666666667, 676.005, 677.9466666666667, 679.8885, 681.83, 683.7718333333333, 685.7136666666667, 687.6553333333334, 689.5971666666667, 691.539, 693.4806666666667, 695.4225, 697.3641666666666, 699.306, 701.2476666666666, 703.1895, 705.1311666666667, 707.073, 709.0146666666667, 710.9565, 712.8983333333333, 714.8401666666666, 716.782, 718.7236666666666, 720.6655, 722.607, 724.5486666666667, 726.4906666666667, 728.4323333333333, 730.3741666666666, 732.3158333333333, 734.2576666666666, 736.1995, 738.1413333333334, 740.083, 742.0246666666667, 743.9663333333333, 745.9081666666667, 747.8498333333333, 749.7915, 751.7333333333333, 753.675, 755.6166666666667, 757.5583333333333, 759.5001666666667, 761.4418333333333, 763.3836666666666, 765.3253333333333, 767.267, 769.2088333333334, 771.1506666666667, 773.0923333333334, 775.0341666666667, 776.9758333333333, 778.9176666666667, 780.8593333333333, 782.8011666666666, 784.743, 786.6846666666667, 788.6263333333334, 790.5681666666667, 792.51, 794.4516666666667, 796.3935, 798.3353333333333, 800.2771666666666, 802.2188333333334, 804.1606666666667, 806.1023333333334, 808.0441666666667, 809.9858333333333, 811.9276666666667, 813.8693333333333, 815.8111666666666, 817.7528333333333, 819.6946666666666, 821.6363333333334, 823.5781666666667, 825.5198333333333, 827.4616666666667, 829.4036666666667, 831.3453333333333, 833.287, 835.2288333333333, 837.1706666666666, 839.1123333333334, 841.054, 842.9958333333333, 844.9376666666667, 846.8798333333333, 848.8216666666667, 850.7633333333333, 852.7055, 854.6473333333333, 856.589, 858.5308333333334, 860.4725, 862.4143333333334, 864.356, 866.2978333333333, 868.2395, 870.1811666666666, 872.123, 874.0646666666667, 876.0065, 877.9483333333334, 879.89, 881.8316666666667, 883.7735, 885.7153333333333, 887.657, 889.5986666666666, 891.5406666666667, 893.4823333333334, 895.424, 897.3658333333333, 899.3076666666667, 901.2493333333333, 903.191, 905.1328333333333, 907.0746666666666, 909.0163333333334, 910.958, 912.8996666666667, 914.8415, 916.7833333333333, 918.725, 920.6668333333333, 922.6085, 924.5503333333334, 926.492, 928.4338333333334, 930.3755, 932.3173333333333, 934.259, 936.2008333333333, 938.1428333333333, 940.0846666666666, 942.0265, 943.9681666666667, 945.9101666666667, 947.8518333333334, 949.7936666666667, 951.7355, 953.6773333333333, 955.619, 957.5608333333333, 959.5025, 961.4443333333334, 963.3861666666667, 965.3278333333334, 967.2696666666667, 969.2113333333333, 971.153, 973.0948333333333, 975.0365, 976.9785, 978.9203333333334, 980.862, 982.8036666666667, 984.7455, 986.6871666666667, 988.6288333333333, 990.5706666666666, 992.5125, 994.4543333333334, 996.3961666666667, 998.3378333333334, 1000.2798333333334, 1002.2216666666667, 1004.1635, 1006.1053333333333, 1008.047, 1009.9888333333333, 1011.9305, 1013.8723333333334, 1015.814, 1017.7556666666667, 1019.6976666666667, 1021.6393333333333, 1023.5811666666667, 1025.523, 1027.4646666666667, 1029.4063333333334, 1031.3481666666667, 1033.2898333333333, 1035.2316666666666, 1037.1735, 1039.1151666666667, 1041.057, 1042.999, 1044.9408333333333, 1046.8826666666666, 1048.8245, 1050.7661666666668, 1052.7081666666666, 1054.65, 1056.5916666666667, 1058.5333333333333, 1060.475, 1062.417, 1064.3586666666667, 1066.3003333333334, 1068.2421666666667, 1070.1838333333333, 1072.1256666666666, 1074.0673333333334, 1076.009, 1077.9506666666666, 1079.8925, 1081.8343333333332, 1083.7761666666668, 1085.718, 1087.6598333333334, 1089.6016666666667, 1091.5433333333333, 1093.4851666666666, 1095.427, 1097.3688333333334, 1099.3105, 1101.2523333333334, 1103.194, 1105.1358333333333, 1107.0776666666666, 1109.0193333333334, 1110.961, 1112.9028333333333, 1114.8445, 1116.7865, 1118.7283333333332, 1120.6698333333334, 1122.6118333333334, 1124.5536666666667, 1126.4953333333333, 1128.437, 1130.3788333333334, 1132.3205, 1134.2623333333333, 1136.204, 1138.1456666666666, 1140.0876666666666, 1142.0293333333334, 1143.9711666666667, 1145.913, 1147.8546666666666, 1149.7963333333332, 1151.7381666666668, 1153.6798333333334, 1155.6216666666667, 1157.5636666666667, 1159.5053333333333, 1161.447, 1163.389, 1165.3306666666667, 1167.2723333333333, 1169.2141666666666, 1171.1558333333332, 1173.0976666666666, 1175.0395, 1176.9811666666667, 1178.923, 1180.865, 1182.8068333333333, 1184.7485, 1186.6903333333332, 1188.6323333333332, 1190.5738333333334, 1192.5156666666667, 1194.4575, 1196.3993333333333, 1198.341, 1200.2828333333334, 1202.2248333333334, 1204.1665, 1206.1083333333333, 1208.05, 1209.9916666666666, 1211.9336666666666, 1213.8756666666666, 1215.8173333333334, 1217.759, 1219.7008333333333, 1221.6425, 1223.5843333333332, 1225.5263333333332, 1227.468, 1229.4098333333334, 1231.3516666666667, 1233.2933333333333, 1235.2351666666666, 1237.1768333333334, 1239.1185, 1241.0603333333333, 1243.0023333333334, 1244.944, 1246.8858333333333, 1248.8275, 1250.7693333333334, 1252.711, 1254.6528333333333, 1256.5946666666666, 1258.5363333333332, 1260.4781666666668, 1262.42, 1264.3616666666667, 1266.3033333333333, 1268.2451666666666, 1270.187, 1272.1288333333334, 1274.0706666666667, 1276.0123333333333, 1277.9541666666667, 1279.8958333333333, 1281.8376666666666, 1283.7795, 1285.721, 1287.6628333333333, 1289.6045, 1291.5461666666667, 1293.488, 1295.4298333333334, 1297.3716666666667, 1299.3133333333333, 1301.255, 1303.1968333333334, 1305.1383333333333, 1307.0803333333333, 1309.0221666666666, 1310.9638333333332, 1312.9056666666668, 1314.8476666666666, 1316.7896666666666, 1318.7316666666666, 1320.6733333333334, 1322.615, 1324.5568333333333, 1326.4985], "originalSignal": [125, 156, 118, 120, 145, 142, 127, 164, 119, 121, 118, 139, 118, 127, 138, 135, 117, 125, 139, 117, 120, 115, 115, 159, 146, 114, 116, 115, 146, 117, 115, 124, 115, 140, 127, 113, 122, 146, 151, 113, 114, 114, 127, 114, 113, 132, 112, 113, 120, 123, 114, 112, 125, 115, 113, 114, 137, 118, 112, 112, 112, 114, 115, 127, 124, 122, 113, 113, 146, 112, 117, 116, 109, 110, 139, 113, 125, 139, 137, 110, 110, 134, 113, 112, 112, 116, 133, 116, 126, 111, 132, 116, 111, 134, 115, 119, 111, 127, 117, 111, 116, 148, 110, 114, 112, 142, 108, 109, 112, 111, 112, 112, 119, 110, 122, 120, 116, 114, 137, 118, 112, 113, 151, 111, 131, 110, 114, 114, 122, 111, 110, 112, 109, 113, 110, 117, 113, 115, 115, 116, 127, 124, 136, 121, 118, 117, 128, 123, 110, 110, 119, 112, 118, 119, 117, 114, 112, 111, 116, 110, 113, 112, 118, 111, 128, 121, 110, 131, 118, 111, 113, 127, 120, 112, 112, 111, 133, 138, 112, 118, 115, 146, 135, 112, 114, 115, 150, 128, 114, 119, 110, 115, 115, 112, 111, 147, 111, 122, 114, 113, 118, 114, 111, 113, 115, 119, 128, 113, 133, 112, 125, 112, 110, 138, 111, 132, 120, 113, 111, 115, 130, 123, 109, 135, 110, 113, 111, 112, 134, 113, 109, 111, 110, 124, 116, 113, 118, 109, 140, 147, 111, 118, 109, 112, 113, 110, 111, 119, 111, 119, 111, 122, 141, 119, 114, 110, 112, 111, 113, 112, 114, 139, 110, 111, 128, 110, 111, 127, 114, 110, 121, 111, 109, 109, 117, 109, 116, 144, 112, 110, 131, 126, 108, 108, 138, 145, 112, 114, 111, 113, 110, 110, 122, 109, 134, 121, 110, 110, 122, 111, 110, 129, 110, 112, 111, 109, 122, 136, 110, 121, 126, 109, 109, 109, 108, 112, 130, 134, 115, 132, 117, 111, 113, 128, 111, 112, 118, 129, 110, 127, 110, 108, 109, 112, 110, 129, 109, 107, 124, 117, 123, 108, 109, 120, 113, 127, 116, 112, 110, 109, 112, 117, 113, 110, 124, 108, 110, 134, 109, 113, 110, 105, 110, 108, 108, 107, 109, 111, 113, 112, 110, 143, 123, 117, 107, 115, 113, 107, 109, 124, 112, 106, 110, 115, 107, 119, 107, 110, 110, 120, 108, 111, 125, 106, 128, 122, 109, 117, 108, 126, 109, 108, 109, 116, 113, 125, 107, 112, 107, 114, 143, 123, 108, 113, 111, 116, 109, 107, 106, 112, 107, 114, 108, 128, 108, 114, 106, 110, 109, 115, 112, 108, 112, 106, 141, 112, 111, 115, 137, 110, 109, 105, 142, 106, 109, 110, 107, 112, 114, 139, 108, 119, 111, 109, 110, 129, 122, 126, 108, 109, 110, 129, 129, 112, 116, 109, 108, 112, 111, 110, 116, 133, 117, 138, 123, 119, 121, 111, 110, 110, 142, 112, 109, 112, 114, 112, 116, 114, 127, 112, 112, 112, 128, 110, 142, 143, 125, 110, 112, 110, 115, 142, 114, 128, 131, 116, 108, 113, 113, 111, 109, 138, 110, 112, 114, 111, 115, 115, 110, 109, 113, 131, 139, 113, 119, 131, 116, 108, 114, 113, 109, 112, 113, 108, 108, 112, 113, 140, 121, 140, 133, 112, 117, 106, 129, 113, 107, 108, 108, 110, 118, 112, 123, 107, 108, 135, 111, 108, 125, 124, 124, 108, 108, 126, 108, 135, 110, 109, 126, 141, 111, 107, 109, 107, 108, 118, 116, 107, 113, 117, 106, 116, 124, 107, 107, 108, 108, 107, 109, 120, 107, 137, 108, 108, 124, 109, 106, 108, 121, 113, 111, 108, 108, 107, 109, 107, 115, 111, 107, 123, 108, 107, 110, 108, 115, 110, 111, 109, 111, 108, 112, 107, 128, 116, 112, 107, 109, 119, 109, 106, 111, 115, 111, 108, 113, 132, 115, 111, 108, 109, 114, 110, 105, 108, 110, 123, 106, 108, 111, 106, 108, 107, 126, 107, 108, 105, 111, 109, 107, 115, 113, 122, 121, 106, 128, 114, 111, 119, 114, 111, 106, 106, 108, 108, 136, 132, 134, 107, 116, 110, 107, 120, 119, 107]}}}, "E2": {"measures": {"Abs": {"backgroundReferenceWell": "E4", "isBackgroundFor": [], "isBackground": false, "backgroundComputeMethod": null, "calibCurveInterval": [null, null], "calibCurveSmoothing": 20, "calibCurveExtrapolDistance": 0, "outlier": [1, 1, 1, 1, 1, 0, 1, 1, 1, 1, 1, 0, 1, 1, 0, 1, 1, 1, 1, 1, 1, 1, 1, 1, 1, 0, 1, 1, 1, 1, 1, 1, 1, 1, 1, 1, 1, 1, 1, 1, 1, 1, 1, 1, 1, 1, 1, 1, 1, 1, 1, 1, 1, 1, 0, 1, 1, 1, 1, 0, 1, 1, 1, 1, 1, 1, 1, 1, 1, 1, 1, 1, 1, 1, 1, 1, 1, 1, 1, 1, 1, 1, 1, 0, 1, 1, 1, 1, 1, 1, 1, 1, 1, 1, 1, 1, 1, 1, 1, 0, 1, 1, 1, 1, 1, 0, 1, 0, 1, 1, 1, 1, 1, 1, 1, 1, 1, 1, 1, 1, 0, 1, 1, 1, 1, 1, 1, 1, 1, 1, 1, 1, 1, 1, 1, 1, 1, 1, 1, 1, 1, 1, 1, 1, 1, 1, 1, 1, 1, 1, 1, 1, 1, 1, 1, 1, 1, 1, 1, 1, 1, 0, 1, 1, 1, 1, 1, 1, 1, 1, 1, 1, 1, 1, 1, 1, 1, 1, 0, 1, 1, 1, 0, 0, 1, 0, 1, 1, 1, 1, 0, 1, 1, 1, 1, 1, 1, 1, 1, 1, 1, 1, 1, 0, 1, 1, 0, 0, 1, 1, 1, 1, 1, 1, 1, 1, 1, 1, 1, 1, 1, 1, 1, 1, 1, 0, 1, 1, 0, 1, 1, 1, 1, 1, 1, 1, 1, 1, 1, 1, 1, 1, 1, 1, 1, 1, 1, 1, 1, 1, 1, 1, 1, 1, 1, 1, 1, 1, 1, 1, 1, 1, 1, 0, 1, 1, 1, 1, 1, 1, 1, 1, 1, 1, 1, 1, 1, 1, 1, 1, 1, 1, 1, 1, 1, 1, 1, 0, 1, 0, 1, 1, 1, 1, 1, 1, 1, 1, 1, 1, 1, 0, 1, 0, 1, 1, 1, 1, 1, 1, 1, 1, 1, 1, 1, 1, 1, 0, 1, 1, 1, 1, 1, 1, 0, 1, 1, 1, 1, 1, 1, 1, 1, 1, 1, 1, 1, 1, 1, 1, 1, 1, 1, 1, 1, 1, 1, 1, 1, 1, 1, 1, 1, 1, 1, 1, 0, 1, 1, 1, 1, 1, 1, 1, 1, 1, 0, 1, 1, 0, 1, 0, 0, 1, 0, 1, 1, 1, 1, 1, 1, 0, 1, 1, 1, 0, 1, 1, 1, 0, 0, 1, 1, 1, 1, 1, 1, 1, 1, 1, 0, 1, 1, 1, 1, 1, 1, 1, 1, 1, 1, 1, 1, 1, 1, 1, 1, 1, 1, 1, 1, 1, 1, 1, 1, 1, 1, 1, 1, 1, 1, 1, 1, 1, 0, 0, 1, 1, 1, 1, 1, 1, 0, 1, 1, 1, 1, 1, 1, 1, 1, 1, 1, 1, 1, 1, 1, 0, 1, 1, 1, 0, 1, 1, 1, 1, 0, 0, 0, 1, 0, 1, 1, 1, 1, 1, 1, 1, 1, 1, 0, 1, 0, 1, 1, 0, 1, 1, 1, 1, 0, 1, 1, 0, 1, 1, 1, 1, 1, 1, 1, 1, 0, 1, 1, 1, 1, 1, 0, 0, 1, 1, 1, 1, 1, 1, 0, 1, 1, 1, 0, 0, 0, 1, 1, 0, 1, 0, 1, 0, 1, 0, 1, 1, 1, 1, 0, 1, 1, 0, 1, 1, 1, 1, 1, 1, 1, 1, 1, 1, 1, 1, 1, 1, 1, 1, 1, 1, 1, 0, 1, 1, 1, 1, 1, 1, 1, 1, 1, 1, 1, 1, 1, 1, 1, 1, 0, 1, 1, 1, 1, 1, 0, 1, 1, 1, 1, 0, 1, 1, 1, 1, 1, 1, 1, 1, 1, 1, 1, 1, 0, 0, 0, 0, 1, 1, 1, 1, 1, 1, 0, 1, 1, 1, 1, 1, 1, 1, 1, 0, 1, 1, 1, 1, 1, 1, 1, 1, 1, 1, 1, 1, 1, 0, 0, 1, 1, 0, 1, 1, 1, 1, 1, 1, 1, 1, 1, 1, 1, 1, 1, 1, 1, 1, 1, 1, 1, 1, 1, 1, 1, 1, 1, 0, 1, 1, 0, 1, 1, 1, 1, 1, 1, 1, 1, 1, 1, 1, 1, 0, 1, 1, 1, 1], "outliersFilteringParameter": 0.01, "trueCurveMarks": [[-3.351051644839309, 0.08163186574107678], [184.41435144373716, 0.08323306524273909], [342.7869823655034, 0.08830253209822239], [559.0000524065231, 0.10059818683219664], [751.8015161373689, 0.13328604055645646], [1043.7580183583639, 0.2535633100512379], [1134.650136974334, 0.31358533117861936], [1334.3373672669957, 0.2927052770012591]], "time": [0.2978166666666667, 2.2574, 4.199316666666666, 6.140883333333333, 8.082816666666666, 10.024433333333333, 11.966333333333333, 13.90805, 15.849566666666666, 17.791533333333334, 19.7331, 21.674716666666665, 23.6167, 25.558516666666666, 27.500133333333334, 29.44175, 31.383966666666666, 33.3258, 35.2675, 37.20935, 39.1513, 41.093183333333336, 43.035016666666664, 44.97716666666667, 46.9188, 48.860416666666666, 50.80205, 52.743916666666664, 54.685566666666666, 56.627233333333336, 58.56916666666667, 60.51103333333333, 62.45258333333334, 64.3945, 66.33611666666667, 68.27803333333334, 70.21991666666666, 72.16155, 74.1034, 76.04531666666666, 77.98691666666667, 79.92853333333333, 81.8705, 83.81231666666666, 85.75401666666667, 87.69588333333333, 89.63746666666667, 91.5794, 93.52103333333334, 95.46295, 97.40451666666667, 99.34616666666666, 101.28806666666667, 103.22998333333334, 105.17188333333333, 107.11346666666667, 109.05535, 110.997, 112.93863333333333, 114.88051666666667, 116.82238333333333, 118.76433333333334, 120.70595, 122.64806666666667, 124.58998333333334, 126.53186666666667, 128.47375, 130.41563333333335, 132.3575, 134.2991, 136.24105, 138.18261666666666, 140.12428333333332, 142.0662, 144.00806666666668, 145.94993333333332, 147.89186666666666, 149.83341666666666, 151.77535, 153.7175, 155.65941666666666, 157.60143333333335, 159.5429, 161.48468333333332, 163.42613333333333, 165.36805, 167.30966666666666, 169.25166666666667, 171.1935, 173.13516666666666, 175.077, 177.01866666666666, 178.96066666666667, 180.90216666666666, 182.844, 184.78566666666666, 186.7275, 188.66916666666665, 190.611, 192.55266666666665, 194.49466666666666, 196.43616666666668, 198.37816666666666, 200.32, 202.26183333333333, 204.2035, 206.14516666666665, 208.08666666666667, 210.02866666666668, 211.97033333333334, 213.91216666666668, 215.85416666666666, 217.796, 219.7375, 221.6795, 223.62116666666665, 225.563, 227.50483333333332, 229.44683333333333, 231.38866666666667, 233.33016666666666, 235.27216666666666, 237.21383333333333, 239.156, 241.09783333333334, 243.03933333333333, 244.981, 246.923, 248.86466666666666, 250.8065, 252.74816666666666, 254.68983333333333, 256.63166666666666, 258.5735, 260.51533333333333, 262.457, 264.39866666666666, 266.3408333333333, 268.2825, 270.2245, 272.16583333333335, 274.1075, 276.0491666666667, 277.991, 279.933, 281.87466666666666, 283.8165, 285.7581666666667, 287.7, 289.64166666666665, 291.5835, 293.5251666666667, 295.467, 297.40866666666665, 299.3505, 301.2923333333333, 303.234, 305.176, 307.1175, 309.0595, 311.0011666666667, 312.943, 314.88483333333335, 316.8265, 318.7683333333333, 320.7103333333333, 322.6521666666667, 324.5941666666667, 326.53566666666666, 328.47766666666666, 330.4195, 332.36133333333333, 334.303, 336.24483333333336, 338.1865, 340.1285, 342.07033333333334, 344.012, 345.9535, 347.8951666666667, 349.837, 351.77866666666665, 353.72066666666666, 355.6625, 357.60433333333333, 359.5461666666667, 361.48783333333336, 363.42966666666666, 365.3713333333333, 367.3131666666667, 369.255, 371.1965, 373.1385, 375.08, 377.022, 378.9635, 380.9055, 382.847, 384.789, 386.73083333333335, 388.67283333333336, 390.6143333333333, 392.5561666666667, 394.49783333333335, 396.43983333333335, 398.3813333333333, 400.3233333333333, 402.26483333333334, 404.20666666666665, 406.1485, 408.0903333333333, 410.032, 411.97366666666665, 413.91516666666666, 415.857, 417.799, 419.74083333333334, 421.6825, 423.6243333333333, 425.566, 427.50783333333334, 429.4495, 431.39116666666666, 433.333, 435.27483333333333, 437.21683333333334, 439.159, 441.1003333333333, 443.0421666666667, 444.98383333333334, 446.92566666666664, 448.8673333333333, 450.80916666666667, 452.75083333333333, 454.69283333333334, 456.63433333333336, 458.57616666666667, 460.5181666666667, 462.45983333333334, 464.40133333333335, 466.3433333333333, 468.28516666666667, 470.22683333333333, 472.16866666666664, 474.11033333333336, 476.05216666666666, 477.9938333333333, 479.936, 481.87733333333335, 483.81916666666666, 485.7608333333333, 487.7025, 489.64416666666665, 491.586, 493.528, 495.4698333333333, 497.4116666666667, 499.35333333333335, 501.29533333333336, 503.2368333333333, 505.1786666666667, 507.12033333333335, 509.062, 511.0036666666667, 512.9455, 514.8873333333333, 516.829, 518.771, 520.7125, 522.6543333333333, 524.596, 526.5376666666667, 528.4793333333333, 530.4211666666666, 532.3633333333333, 534.305, 536.2468333333334, 538.1885, 540.1306666666667, 542.0721666666667, 544.0141666666667, 545.9558333333333, 547.8976666666666, 549.8393333333333, 551.7811666666666, 553.7226666666667, 555.6646666666667, 557.6063333333333, 559.5481666666667, 561.4903333333333, 563.432, 565.3738333333333, 567.3155, 569.2573333333333, 571.1993333333334, 573.1408333333334, 575.0828333333334, 577.0243333333333, 578.9663333333333, 580.9081666666667, 582.8496666666666, 584.7916666666666, 586.7333333333333, 588.6748333333334, 590.6168333333334, 592.5585, 594.5, 596.442, 598.3836666666666, 600.3251666666666, 602.2671666666666, 604.2086666666667, 606.1503333333334, 608.0921666666667, 610.0341666666667, 611.9756666666667, 613.9173333333333, 615.8591666666666, 617.8011666666666, 619.7426666666667, 621.6843333333334, 623.626, 625.568, 627.5096666666667, 629.4515, 631.3928333333333, 633.3346666666666, 635.2765, 637.2183333333334, 639.16, 641.102, 643.0435, 644.9851666666667, 646.9271666666667, 648.869, 650.8106666666666, 652.7528333333333, 654.694, 656.6356666666667, 658.5776666666667, 660.5193333333333, 662.4611666666667, 664.4026666666666, 666.3443333333333, 668.2863333333333, 670.2281666666667, 672.1696666666667, 674.1113333333333, 676.0533333333333, 677.9953333333333, 679.9368333333333, 681.8785, 683.8201666666666, 685.762, 687.7038333333334, 689.6455, 691.5873333333333, 693.5293333333333, 695.4708333333333, 697.4128333333333, 699.3543333333333, 701.2963333333333, 703.238, 705.1798333333334, 707.1215, 709.0633333333334, 711.005, 712.9465, 714.8885, 716.8303333333333, 718.7718333333333, 720.7138333333334, 722.6555, 724.5971666666667, 726.539, 728.481, 730.4225, 732.3643333333333, 734.306, 736.2478333333333, 738.1896666666667, 740.1313333333334, 742.0731666666667, 744.015, 745.9566666666667, 747.8981666666666, 749.84, 751.7816666666666, 753.7233333333334, 755.6653333333334, 757.6068333333334, 759.5485, 761.4903333333333, 763.432, 765.3738333333333, 767.3155, 769.2575, 771.199, 773.141, 775.0825, 777.0243333333333, 778.966, 780.9058333333334, 782.8496666666666, 784.7911666666666, 786.733, 788.675, 790.6165, 792.5583333333333, 794.5001666666667, 796.442, 798.3836666666666, 800.3255, 802.2673333333333, 804.2068333333333, 806.1508333333334, 808.0925, 810.0343333333333, 811.976, 813.918, 815.8595, 817.8015, 819.743, 821.6828333333333, 823.6266666666667, 825.5683333333334, 827.51, 829.452, 831.394, 833.3355, 835.2773333333333, 837.219, 839.1606666666667, 841.1026666666667, 843.0443333333334, 844.986, 846.9285, 848.87, 850.812, 852.7543333333333, 854.6956666666666, 856.6376666666666, 858.5791666666667, 860.521, 862.4626666666667, 864.4045, 866.3463333333333, 868.2881666666667, 870.2296666666666, 872.1713333333333, 874.1133333333333, 876.0548333333334, 877.9966666666667, 879.9383333333334, 881.8803333333333, 883.822, 885.7635, 887.7053333333333, 889.6473333333333, 891.589, 893.5308333333334, 895.4723333333334, 897.4143333333334, 899.356, 901.2978333333333, 903.2395, 905.181, 907.1235, 909.0648333333334, 911.0065, 912.9481666666667, 914.89, 916.8316666666667, 918.7735, 920.7151666666666, 922.657, 924.5991666666666, 926.5406666666667, 928.4821666666667, 930.424, 932.3656666666667, 934.3076666666667, 936.2491666666666, 938.191, 940.133, 942.0748333333333, 944.0165, 945.9583333333334, 947.9003333333334, 949.8418333333333, 951.7838333333333, 953.7256666666667, 955.6675, 957.6091666666666, 959.551, 961.4926666666667, 963.4345, 965.3765, 967.3181666666667, 969.26, 971.2016666666667, 973.1433333333333, 975.0848333333333, 977.0266666666666, 978.9686666666666, 980.9105, 982.8521666666667, 984.7938333333333, 986.7356666666667, 988.6773333333333, 990.6191666666666, 992.5608333333333, 994.5026666666666, 996.4445, 998.3863333333334, 1000.3281666666667, 1002.27, 1004.2118333333333, 1006.1536666666667, 1008.0956666666667, 1010.0371666666666, 1011.9788333333333, 1013.9208333333333, 1015.8628333333334, 1017.8043333333334, 1019.746, 1021.6876666666667, 1023.6296666666667, 1025.5713333333333, 1027.5131666666666, 1029.4548333333332, 1031.3966666666668, 1033.3383333333334, 1035.2801666666667, 1037.2218333333333, 1039.1636666666666, 1041.1053333333334, 1043.0473333333334, 1044.9891666666667, 1046.931, 1048.873, 1050.8148333333334, 1052.7563333333333, 1054.6983333333333, 1056.6401666666666, 1058.5818333333334, 1060.5236666666667, 1062.4653333333333, 1064.407, 1066.3488333333332, 1068.2906666666668, 1070.2323333333334, 1072.174, 1074.1158333333333, 1076.0575, 1077.999, 1079.9413333333334, 1081.8826666666666, 1083.8245, 1085.7663333333333, 1087.7083333333333, 1089.6501666666666, 1091.5916666666667, 1093.5338333333334, 1095.4756666666667, 1097.4171666666666, 1099.359, 1101.3006666666668, 1103.2425, 1105.1841666666667, 1107.126, 1109.0676666666666, 1111.0093333333334, 1112.9513333333334, 1114.893, 1116.8346666666666, 1118.7766666666666, 1120.7185, 1122.6601666666666, 1124.602, 1126.5438333333334, 1128.4856666666667, 1130.427, 1132.369, 1134.3106666666667, 1136.2525, 1138.1941666666667, 1140.136, 1142.078, 1144.0196666666666, 1145.9615, 1147.903, 1149.845, 1151.7866666666666, 1153.7283333333332, 1155.6701666666668, 1157.612, 1159.5538333333334, 1161.4955, 1163.4373333333333, 1165.3793333333333, 1167.321, 1169.2625, 1171.2043333333334, 1173.146, 1175.0878333333333, 1177.0295, 1178.9713333333334, 1180.9133333333334, 1182.8551666666667, 1184.7975, 1186.7386666666666, 1188.6805, 1190.6223333333332, 1192.5641666666668, 1194.506, 1196.4476666666667, 1198.3896666666667, 1200.3313333333333, 1202.273, 1204.215, 1206.1565, 1208.0983333333334, 1210.0401666666667, 1211.9818333333333, 1213.9236666666666, 1215.8656666666666, 1217.8073333333334, 1219.7491666666667, 1221.691, 1223.6328333333333, 1225.5746666666666, 1227.5165, 1229.4581666666666, 1231.4, 1233.3418333333334, 1235.2835, 1237.2256666666667, 1239.167, 1241.1086666666667, 1243.0505, 1244.9923333333334, 1246.9343333333334, 1248.876, 1250.8176666666666, 1252.7595, 1254.7013333333334, 1256.643, 1258.5848333333333, 1260.5268333333333, 1262.4685, 1264.41, 1266.3518333333334, 1268.2935, 1270.2355, 1272.1773333333333, 1274.119, 1276.0608333333332, 1278.0026666666668, 1279.9443333333334, 1281.8863333333334, 1283.8278333333333, 1285.7696666666666, 1287.7113333333334, 1289.653, 1291.5948333333333, 1293.5365, 1295.4781666666668, 1297.42, 1299.3618333333334, 1301.3035, 1303.2453333333333, 1305.187, 1307.1285, 1309.0705, 1311.0123333333333, 1312.9543333333334, 1314.896, 1316.8376666666666, 1318.7798333333333, 1320.7218333333333, 1322.6635, 1324.6053333333334, 1326.547], "originalSignal": [0.19850000739097595, 0.1826999932527542, 0.14470000565052032, 0.14720000326633453, 0.1492999941110611, 0.08659999817609787, 0.18629999458789825, 0.17790000140666962, 0.16300000250339508, 0.1071000024676323, 0.18520000576972961, 0.08900000154972076, 0.16369999945163727, 0.3095000088214874, 0.08799999952316284, 0.16369999945163727, 0.18019999563694, 0.14890000224113464, 0.16930000483989716, 0.10029999911785126, 0.16429999470710754, 0.15839999914169312, 0.15299999713897705, 0.19789999723434448, 0.23309999704360962, 0.0877000018954277, 0.18529999256134033, 0.10890000313520432, 0.16840000450611115, 0.1615000069141388, 0.13359999656677246, 0.2289000004529953, 0.2393999993801117, 0.15399999916553497, 0.09459999948740005, 0.23180000483989716, 0.1753000020980835, 0.1404000073671341, 0.2615000009536743, 0.1599999964237213, 0.36820000410079956, 0.120899997651577, 0.14810000360012054, 0.09309999644756317, 0.18440000712871552, 0.1559000015258789, 0.15549999475479126, 0.148499995470047, 0.12999999523162842, 0.3249000012874603, 0.14579999446868896, 0.14650000631809235, 0.14380000531673431, 0.1729000061750412, 0.0869000032544136, 0.20880000293254852, 0.19900000095367432, 0.15860000252723694, 0.3799999952316284, 0.08709999918937683, 0.13279999792575836, 0.1527000069618225, 0.17110000550746918, 0.23729999363422394, 0.10740000009536743, 0.2533000111579895, 0.2168000042438507, 0.13230000436306, 0.17880000174045563, 0.16130000352859497, 0.1712000072002411, 0.1891999989748001, 0.10220000147819519, 0.20270000398159027, 0.149399995803833, 0.12039999663829803, 0.12280000001192093, 0.15119999647140503, 0.11249999701976776, 0.14949999749660492, 0.14499999582767487, 0.15760000050067902, 0.16099999845027924, 0.08860000222921371, 0.20239999890327454, 0.1266999989748001, 0.17630000412464142, 0.1670999974012375, 0.15039999783039093, 0.2287999987602234, 0.1624000072479248, 0.163100004196167, 0.15569999814033508, 0.2290000021457672, 0.16189999878406525, 0.18250000476837158, 0.19140000641345978, 0.31769999861717224, 0.14509999752044678, 0.09200000017881393, 0.14890000224113464, 0.133200004696846, 0.16030000150203705, 0.15520000457763672, 0.14550000429153442, 0.09290000051259995, 0.28189998865127563, 0.09019999951124191, 0.17100000381469727, 0.28200000524520874, 0.24699999392032623, 0.17589999735355377, 0.4065999984741211, 0.18469999730587006, 0.27900001406669617, 0.18080000579357147, 0.10159999877214432, 0.1655000001192093, 0.15940000116825104, 0.14800000190734863, 0.09189999848604202, 0.2134000062942505, 0.18170000612735748, 0.1882999986410141, 0.19130000472068787, 0.20469999313354492, 0.36239999532699585, 0.1964000016450882, 0.19460000097751617, 0.12970000505447388, 0.1746000051498413, 0.1525000035762787, 0.15790000557899475, 0.22920000553131104, 0.09849999845027924, 0.16940000653266907, 0.16200000047683716, 0.22599999606609344, 0.1597999930381775, 0.12039999663829803, 0.10580000281333923, 0.1509000062942505, 0.1298000067472458, 0.11860000342130661, 0.2125999927520752, 0.20810000598430634, 0.21850000321865082, 0.17239999771118164, 0.1720999926328659, 0.2094999998807907, 0.17470000684261322, 0.3995000123977661, 0.0982000008225441, 0.19050000607967377, 0.1678999960422516, 0.17100000381469727, 0.16509999334812164, 0.273499995470047, 0.1656000018119812, 0.38190001249313354, 0.39259999990463257, 0.09529999643564224, 0.25220000743865967, 0.11659999936819077, 0.2101999968290329, 0.1590999960899353, 0.17649999260902405, 0.16269999742507935, 0.1720999926328659, 0.11060000211000443, 0.15690000355243683, 0.2890999913215637, 0.30660000443458557, 0.09830000251531601, 0.15369999408721924, 0.2160000056028366, 0.16060000658035278, 0.15410000085830688, 0.09619999676942825, 0.17710000276565552, 0.14740000665187836, 0.10329999774694443, 0.09700000286102295, 0.09610000252723694, 0.09920000284910202, 0.09610000252723694, 0.22550000250339508, 0.16529999673366547, 0.16200000047683716, 0.10369999706745148, 0.09790000319480896, 0.15539999306201935, 0.15620000660419464, 0.16140000522136688, 0.30219998955726624, 0.13510000705718994, 0.16200000047683716, 0.1712999939918518, 0.18539999425411224, 0.15209999680519104, 0.16680000722408295, 0.17749999463558197, 0.2378000020980835, 0.09929999709129333, 0.20170000195503235, 0.3142000138759613, 0.10119999945163727, 0.1006999984383583, 0.17579999566078186, 0.16869999468326569, 0.3125999867916107, 0.2087000012397766, 0.16040000319480896, 0.1873999983072281, 0.21709999442100525, 0.16410000622272491, 0.19589999318122864, 0.16820000112056732, 0.15360000729560852, 0.1632000058889389, 0.19050000607967377, 0.16269999742507935, 0.15870000422000885, 0.18160000443458557, 0.14980000257492065, 0.09950000047683716, 0.19519999623298645, 0.15629999339580536, 0.1005999967455864, 0.22360000014305115, 0.28299999237060547, 0.12359999865293503, 0.2378000020980835, 0.2143000066280365, 0.23100000619888306, 0.17800000309944153, 0.21490000188350677, 0.27000001072883606, 0.164000004529953, 0.22660000622272491, 0.19740000367164612, 0.16750000417232513, 0.20499999821186066, 0.11209999769926071, 0.28630000352859497, 0.1160999983549118, 0.20730000734329224, 0.19089999794960022, 0.20350000262260437, 0.22830000519752502, 0.18850000202655792, 0.11410000175237656, 0.28139999508857727, 0.2623000144958496, 0.17900000512599945, 0.17339999973773956, 0.23280000686645508, 0.2062000036239624, 0.22290000319480896, 0.20110000669956207, 0.17010000348091125, 0.33070001006126404, 0.17329999804496765, 0.10490000247955322, 0.2802000045776367, 0.17749999463558197, 0.2207999974489212, 0.13040000200271606, 0.17260000109672546, 0.22849999368190765, 0.1565999984741211, 0.23180000483989716, 0.1623000055551529, 0.26660001277923584, 0.16429999470710754, 0.1151999980211258, 0.22930000722408295, 0.21610000729560852, 0.10999999940395355, 0.1809999942779541, 0.1826000064611435, 0.22689999639987946, 0.21320000290870667, 0.1996999979019165, 0.18629999458789825, 0.11029999703168869, 0.19499999284744263, 0.10769999772310257, 0.17870000004768372, 0.11050000041723251, 0.23170000314712524, 0.18150000274181366, 0.1736000031232834, 0.2190999984741211, 0.18369999527931213, 0.17339999973773956, 0.11949999630451202, 0.16869999468326569, 0.13300000131130219, 0.17550000548362732, 0.20520000159740448, 0.11180000007152557, 0.13740000128746033, 0.11240000277757645, 0.20990000665187836, 0.1712999939918518, 0.17880000174045563, 0.1843000054359436, 0.4088999927043915, 0.13860000669956207, 0.19329999387264252, 0.302700012922287, 0.18729999661445618, 0.17520000040531158, 0.21629999577999115, 0.17509999871253967, 0.1777999997138977, 0.11670000106096268, 0.1453000009059906, 0.2037000060081482, 0.20329999923706055, 0.14900000393390656, 0.20029999315738678, 0.352400004863739, 0.11649999767541885, 0.20430000126361847, 0.24169999361038208, 0.2793000042438507, 0.13609999418258667, 0.21879999339580536, 0.3824000060558319, 0.39649999141693115, 0.2337000072002411, 0.2549999952316284, 0.13779999315738678, 0.2152000069618225, 0.19169999659061432, 0.25290000438690186, 0.1818999946117401, 0.21809999644756317, 0.35600000619888306, 0.2937999963760376, 0.21490000188350677, 0.29820001125335693, 0.26179999113082886, 0.1655000001192093, 0.13330000638961792, 0.2547000050544739, 0.22450000047683716, 0.19359999895095825, 0.16120000183582306, 0.20239999890327454, 0.17550000548362732, 0.2370000034570694, 0.36320000886917114, 0.41019999980926514, 0.12759999930858612, 0.26249998807907104, 0.2538999915122986, 0.28870001435279846, 0.2531000077724457, 0.2581999897956848, 0.1940000057220459, 0.2678000032901764, 0.3513000011444092, 0.2946999967098236, 0.1298999935388565, 0.1687999963760376, 0.25220000743865967, 0.13259999454021454, 0.16120000183582306, 0.13030000030994415, 0.13339999318122864, 0.4146000146865845, 0.133200004696846, 0.2827000021934509, 0.28200000524520874, 0.15150000154972076, 0.29429998993873596, 0.24699999392032623, 0.16979999840259552, 0.13600000739097595, 0.14920000731945038, 0.23440000414848328, 0.21719999611377716, 0.1396999955177307, 0.2775999903678894, 0.20200000703334808, 0.3991999924182892, 0.14270000159740448, 0.1444000005722046, 0.21400000154972076, 0.21209999918937683, 0.20270000398159027, 0.33090001344680786, 0.16930000483989716, 0.2551000118255615, 0.22100000083446503, 0.2840999960899353, 0.23479999601840973, 0.15160000324249268, 0.15809999406337738, 0.21379999816417694, 0.2669000029563904, 0.21789999306201935, 0.30880001187324524, 0.18940000236034393, 0.19280000030994415, 0.3273000121116638, 0.19419999420642853, 0.22849999368190765, 0.3188000023365021, 0.22380000352859497, 0.3276999890804291, 0.22869999706745148, 0.1720000058412552, 0.23720000684261322, 0.25699999928474426, 0.22439999878406525, 0.21619999408721924, 0.20329999923706055, 0.2168000042438507, 0.22220000624656677, 0.2485000044107437, 0.25049999356269836, 0.23070000112056732, 0.258899986743927, 0.2434999942779541, 0.23960000276565552, 0.23430000245571136, 0.25429999828338623, 0.24079999327659607, 0.24549999833106995, 0.23589999973773956, 0.17730000615119934, 0.17949999868869781, 0.1914999932050705, 0.24779999256134033, 0.2410999983549118, 0.2736000120639801, 0.24089999496936798, 0.24459999799728394, 0.17960000038146973, 0.31209999322891235, 0.2655999958515167, 0.3434999883174896, 0.24740000069141388, 0.296999990940094, 0.2944999933242798, 0.2361000031232834, 0.4219000041484833, 0.27390000224113464, 0.3312000036239624, 0.24070000648498535, 0.3589000105857849, 0.19979999959468842, 0.24699999392032623, 0.1867000013589859, 0.2680000066757202, 0.3549000024795532, 0.22439999878406525, 0.19529999792575836, 0.4025000035762787, 0.2143000066280365, 0.31139999628067017, 0.26350000500679016, 0.19359999895095825, 0.19429999589920044, 0.19519999623298645, 0.2485000044107437, 0.195700004696846, 0.26190000772476196, 0.2694000005722046, 0.2703000009059906, 0.23430000245571136, 0.4074999988079071, 0.28380000591278076, 0.4041999876499176, 0.2290000021457672, 0.2775999903678894, 0.2101999968290329, 0.2581999897956848, 0.2076999992132187, 0.25110000371932983, 0.26649999618530273, 0.22130000591278076, 0.2680000066757202, 0.24719999730587006, 0.4652000069618225, 0.2563000023365021, 0.2134000062942505, 0.24719999730587006, 0.2816999852657318, 0.2117999941110611, 0.2955000102519989, 0.2800999879837036, 0.29269999265670776, 0.24529999494552612, 0.241799995303154, 0.2635999917984009, 0.3149999976158142, 0.31679999828338623, 0.21969999372959137, 0.26829999685287476, 0.3028999865055084, 0.3084000051021576, 0.2703999876976013, 0.2669999897480011, 0.22699999809265137, 0.23100000619888306, 0.26489999890327454, 0.2639999985694885, 0.2863999903202057, 0.44929999113082886, 0.2606000006198883, 0.4514000117778778, 0.2353000044822693, 0.31769999861717224, 0.3734999895095825, 0.27219998836517334, 0.23639999330043793, 0.23849999904632568, 0.24070000648498535, 0.2897999882698059, 0.3138999938964844, 0.24289999902248383, 0.28929999470710754, 0.2442999929189682, 0.2863999903202057, 0.24660000205039978, 0.3037000000476837, 0.24560000002384186, 0.31189998984336853, 0.3799000084400177, 0.4408999979496002, 0.30799999833106995, 0.25769999623298645, 0.4546999931335449, 0.2766000032424927, 0.2578999996185303, 0.4657000005245209, 0.29440000653266907, 0.35580000281333923, 0.3709000051021576, 0.2822999954223633, 0.27559998631477356, 0.29899999499320984, 0.3116999864578247, 0.2922999858856201, 0.299699991941452, 0.30090001225471497, 0.3280999958515167, 0.31029999256134033, 0.30399999022483826, 0.31029999256134033, 0.4237000048160553, 0.3050000071525574, 0.3156000077724457, 0.3531000018119812, 0.28110000491142273, 0.3149999976158142, 0.3296000063419342, 0.33629998564720154, 0.34549999237060547, 0.35249999165534973, 0.3492000102996826, 0.4749999940395355, 0.3160000145435333, 0.3337000012397766, 0.3140000104904175, 0.37070000171661377, 0.3343999981880188, 0.33820000290870667, 0.33869999647140503, 0.4683000147342682, 0.35760000348091125, 0.304500013589859, 0.321399986743927, 0.4523000121116638, 0.334199994802475, 0.3327000141143799, 0.4043999910354614, 0.3116999864578247, 0.35670000314712524, 0.3346000015735626, 0.38940000534057617, 0.32829999923706055, 0.31369999051094055, 0.337799996137619, 0.350600004196167, 0.32600000500679016, 0.35929998755455017, 0.3765999972820282, 0.40529999136924744, 0.3903000056743622, 0.4043999910354614, 0.32359999418258667, 0.33970001339912415, 0.33709999918937683, 0.42309999465942383, 0.3046000003814697, 0.30300000309944153, 0.3149999976158142, 0.30320000648498535, 0.39089998602867126, 0.37279999256134033, 0.4442000091075897, 0.32749998569488525, 0.33869999647140503, 0.44110000133514404, 0.3018999993801117, 0.3345000147819519, 0.39809998869895935, 0.3190000057220459, 0.32589998841285706, 0.42480000853538513, 0.44620001316070557, 0.3402999937534332, 0.3269999921321869, 0.30160000920295715, 0.3273000121116638, 0.3449999988079071, 0.41040000319480896, 0.36640000343322754, 0.35839998722076416, 0.33799999952316284, 0.3158000111579895, 0.3546000123023987, 0.46630001068115234, 0.3199999928474426, 0.33739998936653137, 0.3221000134944916, 0.29089999198913574, 0.3050999939441681, 0.2964000105857849, 0.41019999980926514, 0.3853999972343445, 0.3050999939441681, 0.3208000063896179, 0.3449000120162964, 0.5403000116348267, 0.39809998869895935, 0.33719998598098755, 0.4083000123500824, 0.34940001368522644, 0.32820001244544983, 0.3828999996185303, 0.3345000147819519, 0.3294999897480011, 0.37470000982284546, 0.3402999937534332, 0.3246999979019165, 0.3546000123023987, 0.3249000012874603, 0.3553999960422516, 0.3314000070095062, 0.41359999775886536, 0.31459999084472656, 0.3208000063896179, 0.3382999897003174, 0.31700000166893005, 0.4332999885082245, 0.32910001277923584, 0.30469998717308044, 0.4535999894142151, 0.38040000200271606, 0.29010000824928284, 0.3652999997138977, 0.3246000111103058, 0.32850000262260437, 0.33500000834465027, 0.31189998984336853, 0.3151000142097473, 0.3167000114917755, 0.319599986076355, 0.5169000029563904, 0.37439998984336853, 0.35370001196861267, 0.33399999141693115, 0.2888999879360199, 0.5281000137329102, 0.3154999911785126, 0.3725999891757965, 0.4465999901294708]}, "Fluo": {"backgroundReferenceWell": null, "isBackgroundFor": [], "isBackground": false, "backgroundComputeMethod": null, "calibCurveInterval": [null, null], "calibCurveSmoothing": 20, "calibCurveExtrapolDistance": 0, "outlier": [0, 1, 0, 0, 0, 0, 1, 0, 0, 1, 0, 0, 0, 0, 0, 0, 0, 0, 0, 0, 0, 0, 1, 0, 0, 0, 0, 0, 0, 0, 0, 0, 0, 0, 0, 0, 0, 0, 0, 0, 0, 0, 0, 0, 0, 0, 0, 0, 0, 0, 0, 0, 0, 0, 0, 0, 0, 0, 0, 0, 0, 0, 0, 0, 0, 0, 0, 0, 0, 0, 0, 0, 0, 0, 0, 0, 0, 0, 0, 0, 0, 0, 0, 0, 0, 0, 0, 0, 0, 0, 0, 0, 0, 0, 0, 0, 0, 0, 0, 0, 0, 0, 0, 0, 0, 0, 0, 0, 0, 0, 0, 0, 0, 0, 0, 0, 0, 0, 0, 0, 0, 0, 0, 0, 0, 0, 0, 0, 0, 0, 0, 0, 0, 0, 0, 0, 0, 0, 0, 0, 0, 0, 0, 0, 0, 0, 0, 0, 0, 0, 0, 0, 0, 0, 0, 0, 0, 0, 0, 0, 0, 0, 0, 0, 0, 0, 0, 0, 0, 0, 0, 0, 0, 0, 0, 0, 0, 0, 0, 0, 0, 0, 0, 0, 0, 0, 0, 0, 0, 0, 0, 0, 0, 0, 0, 0, 0, 0, 0, 0, 0, 0, 0, 0, 0, 0, 0, 0, 0, 0, 0, 0, 0, 0, 0, 0, 0, 0, 0, 0, 0, 0, 0, 0, 0, 0, 0, 0, 0, 0, 0, 0, 0, 0, 0, 0, 0, 0, 0, 0, 0, 0, 0, 0, 0, 0, 0, 0, 0, 0, 0, 0, 0, 0, 0, 0, 0, 0, 0, 0, 0, 0, 0, 0, 1, 0, 0, 0, 1, 0, 0, 0, 0, 0, 0, 0, 0, 0, 0, 0, 0, 0, 0, 0, 0, 0, 0, 0, 0, 0, 0, 0, 0, 0, 0, 0, 0, 0, 0, 0, 0, 0, 0, 0, 0, 0, 0, 0, 0, 0, 0, 0, 0, 0, 0, 0, 0, 0, 0, 0, 0, 0, 0, 0, 0, 0, 0, 0, 0, 0, 0, 0, 0, 0, 0, 0, 0, 0, 0, 0, 0, 0, 1, 0, 0, 0, 0, 0, 0, 0, 0, 0, 0, 0, 0, 0, 0, 0, 0, 0, 0, 0, 0, 0, 0, 0, 0, 0, 0, 0, 0, 0, 0, 0, 0, 0, 0, 1, 0, 0, 0, 0, 0, 0, 0, 0, 0, 0, 0, 0, 0, 0, 0, 0, 0, 0, 0, 0, 0, 0, 0, 0, 0, 0, 0, 0, 0, 0, 1, 0, 0, 0, 0, 0, 0, 0, 0, 0, 0, 0, 0, 0, 0, 0, 0, 0, 0, 0, 0, 0, 0, 0, 0, 0, 0, 0, 0, 0, 0, 0, 0, 0, 0, 0, 0, 0, 0, 0, 0, 0, 0, 0, 0, 0, 0, 0, 0, 0, 0, 0, 0, 0, 0, 0, 0, 0, 0, 0, 0, 0, 0, 0, 1, 0, 0, 0, 0, 0, 0, 0, 0, 0, 0, 0, 0, 0, 0, 0, 0, 0, 0, 0, 0, 0, 0, 0, 0, 0, 0, 0, 1, 0, 0, 0, 0, 0, 0, 0, 0, 0, 0, 0, 0, 0, 0, 0, 0, 0, 0, 0, 0, 0, 0, 0, 1, 0, 0, 0, 0, 0, 0, 0, 0, 0, 0, 0, 0, 0, 0, 0, 0, 0, 0, 0, 0, 0, 0, 0, 0, 0, 1, 0, 0, 0, 0, 0, 0, 0, 0, 0, 0, 0, 0, 0, 0, 0, 0, 0, 0, 0, 0, 0, 0, 0, 0, 0, 0, 0, 0, 0, 0, 0, 0, 0, 0, 0, 0, 0, 0, 0, 0, 0, 0, 0, 0, 0, 0, 0, 0, 0, 0, 0, 0, 0, 0, 0, 0, 0, 0, 0, 0, 0, 0, 0, 0, 0, 0, 0, 0, 0, 0, 0, 0, 0, 0, 0, 0, 0, 0, 0, 0, 0, 0, 0, 0, 0, 0, 0, 0, 0, 0, 0, 0, 0, 0, 0, 0, 0, 0, 0, 0, 0, 0, 0, 0, 0, 0, 0, 0, 0, 0, 0, 0, 0, 0, 0, 0, 0, 0, 0, 0, 0, 0, 0, 0, 0, 0, 0, 0, 0, 0, 0, 0, 0], "outliersFilteringParameter": 40, "trueCurveMarks": [[-3.201524555326463, 127.18204488778053], [520.4386559357151, 172.06982543640896], [758.1453612531312, 304.23940149625935], [913.3538570780323, 428.927680798005], [1011.2330886793213, 583.5411471321695], [1127.2898918637068, 817.9551122194513], [1337.0311024378975, 825.4364089775561]], "time": [0.2986333333333333, 2.2407833333333333, 4.1826, 6.124333333333333, 8.0661, 10.007866666666667, 11.949583333333333, 13.891233333333334, 15.832966666666668, 17.774633333333334, 19.716433333333335, 21.658133333333332, 23.599933333333333, 25.541616666666666, 27.48345, 29.42545, 31.367283333333333, 33.30898333333333, 35.250766666666664, 37.19241666666667, 39.13458333333333, 41.07621666666667, 43.01855, 44.96026666666667, 46.90188333333333, 48.84368333333333, 50.7854, 52.72705, 54.66871666666667, 56.61055, 58.55238333333333, 60.49411666666666, 62.435916666666664, 64.37763333333334, 66.31943333333334, 68.26138333333333, 70.20315, 72.14493333333333, 74.0867, 76.02848333333333, 77.97023333333334, 79.9119, 81.8538, 83.79551666666667, 85.73728333333334, 87.679, 89.62076666666667, 91.5625, 93.50428333333333, 95.446, 97.38765, 99.32953333333333, 101.2714, 103.21318333333333, 105.15498333333333, 107.09671666666667, 109.03845, 110.9801, 112.92193333333333, 114.86386666666667, 116.80573333333334, 118.74738333333333, 120.68955, 122.63138333333333, 124.5733, 126.51518333333334, 128.45705, 130.39886666666666, 132.34066666666666, 134.2824, 136.22413333333333, 138.16586666666666, 140.10755, 142.04953333333333, 143.9914, 145.9332, 147.87488333333334, 149.81675, 151.75896666666668, 153.70071666666666, 155.64246666666668, 157.58428333333333, 159.52601666666666, 161.46776666666668, 163.4095, 165.35115, 167.293, 169.23483333333334, 171.1765, 173.11833333333334, 175.06016666666667, 177.00183333333334, 178.9435, 180.88533333333334, 182.82716666666667, 184.769, 186.71066666666667, 188.6525, 190.59416666666667, 192.536, 194.47766666666666, 196.4195, 198.36133333333333, 200.30316666666667, 202.245, 204.18666666666667, 206.12833333333333, 208.07, 210.01183333333333, 211.95366666666666, 213.8955, 215.83733333333333, 217.779, 219.72083333333333, 221.6625, 223.6045, 225.54633333333334, 227.48816666666667, 229.43, 231.37166666666667, 233.3135, 235.25533333333334, 237.197, 239.13916666666665, 241.08083333333335, 243.02266666666668, 244.96433333333334, 246.90616666666668, 248.84783333333334, 250.7895, 252.73133333333334, 254.67316666666667, 256.615, 258.5568333333333, 260.4985, 262.44033333333334, 264.382, 266.3238333333333, 268.2655, 270.20733333333334, 272.149, 274.09066666666666, 276.0325, 277.97433333333333, 279.916, 281.85783333333336, 283.79966666666667, 285.74133333333333, 287.6831666666667, 289.62483333333336, 291.56666666666666, 293.5085, 295.4501666666667, 297.39216666666664, 299.33383333333336, 301.2755, 303.21733333333333, 305.1591666666667, 307.10083333333336, 309.04266666666666, 310.9843333333333, 312.92633333333333, 314.868, 316.80983333333336, 318.75166666666667, 320.6936666666667, 322.6355, 324.57716666666664, 326.51916666666665, 328.461, 330.4026666666667, 332.3445, 334.28633333333335, 336.228, 338.1698333333333, 340.1116666666667, 342.05333333333334, 343.995, 345.9368333333333, 347.8785, 349.8201666666667, 351.762, 353.704, 355.6458333333333, 357.5876666666667, 359.52933333333334, 361.47116666666665, 363.4128333333333, 365.3546666666667, 367.29633333333334, 369.23816666666664, 371.1798333333333, 373.1215, 375.06333333333333, 377.005, 378.94683333333336, 380.8885, 382.83033333333333, 384.77233333333334, 386.71416666666664, 388.6558333333333, 390.59766666666667, 392.5395, 394.48116666666664, 396.42283333333336, 398.36466666666666, 400.3063333333333, 402.24833333333333, 404.19, 406.13166666666666, 408.0733333333333, 410.015, 411.95683333333335, 413.89866666666666, 415.8403333333333, 417.782, 419.72383333333335, 421.66583333333335, 423.6075, 425.5493333333333, 427.491, 429.43266666666665, 431.3745, 433.3163333333333, 435.2583333333333, 437.2, 439.14183333333335, 441.08366666666666, 443.0253333333333, 444.9671666666667, 446.90883333333335, 448.85066666666665, 450.7923333333333, 452.7341666666667, 454.67583333333334, 456.61766666666665, 458.5595, 460.5013333333333, 462.443, 464.38483333333335, 466.3265, 468.2683333333333, 470.2101666666667, 472.15183333333334, 474.09366666666665, 476.0353333333333, 477.9771666666667, 479.91883333333334, 481.86066666666665, 483.8023333333333, 485.744, 487.68583333333333, 489.6275, 491.56933333333336, 493.51116666666667, 495.453, 497.39483333333334, 499.3365, 501.2783333333333, 503.22016666666667, 505.16183333333333, 507.1035, 509.04516666666666, 510.987, 512.9286666666667, 514.8705, 516.8123333333333, 518.754, 520.6958333333333, 522.6373333333333, 524.5791666666667, 526.521, 528.4626666666667, 530.4046666666667, 532.3465, 534.2883333333333, 536.23, 538.1716666666666, 540.1136666666666, 542.0555, 543.9971666666667, 545.939, 547.8806666666667, 549.8226666666667, 551.7641666666667, 553.706, 555.6478333333333, 557.5895, 559.5315, 561.4735, 563.4151666666667, 565.357, 567.2988333333333, 569.2406666666667, 571.1823333333333, 573.1241666666666, 575.0658333333333, 577.0076666666666, 578.9495, 580.8911666666667, 582.833, 584.7746666666667, 586.7163333333333, 588.6581666666667, 590.5998333333333, 592.5415, 594.4833333333333, 596.425, 598.3666666666667, 600.3085, 602.2501666666667, 604.192, 606.1336666666666, 608.0755, 610.0173333333333, 611.959, 613.9006666666667, 615.8425, 617.7841666666667, 619.7258333333333, 621.6675, 623.6093333333333, 625.551, 627.4926666666667, 629.4343333333334, 631.376, 633.318, 635.2598333333333, 637.2016666666667, 639.1433333333333, 641.085, 643.0268333333333, 644.9686666666666, 646.9103333333334, 648.852, 650.7938333333333, 652.7356666666667, 654.6773333333333, 656.619, 658.5606666666666, 660.5025, 662.4443333333334, 664.386, 666.3276666666667, 668.2696666666667, 670.2115, 672.153, 674.0948333333333, 676.0366666666666, 677.9783333333334, 679.92, 681.8616666666667, 683.8035, 685.7453333333333, 687.687, 689.6288333333333, 691.5706666666666, 693.5123333333333, 695.4541666666667, 697.3958333333334, 699.3376666666667, 701.2793333333333, 703.2211666666667, 705.1628333333333, 707.1046666666666, 709.0463333333333, 710.9883333333333, 712.9298333333334, 714.8718333333334, 716.8136666666667, 718.7553333333333, 720.6971666666667, 722.6386666666667, 724.5803333333333, 726.5223333333333, 728.464, 730.4056666666667, 732.3475, 734.2893333333334, 736.2311666666667, 738.173, 740.1146666666667, 742.0563333333333, 743.998, 745.9398333333334, 747.8815, 749.8231666666667, 751.765, 753.7066666666667, 755.6483333333333, 757.59, 759.5318333333333, 761.4735, 763.4153333333334, 765.357, 767.2988333333333, 769.2405, 771.1823333333333, 773.124, 775.0658333333333, 777.0076666666666, 778.9493333333334, 780.891, 782.8328333333334, 784.7746666666667, 786.7163333333333, 788.658, 790.5998333333333, 792.5416666666666, 794.4833333333333, 796.4251666666667, 798.367, 800.3088333333334, 802.2505, 804.1923333333333, 806.134, 808.0758333333333, 810.0175, 811.9593333333333, 813.901, 815.8428333333334, 817.7845, 819.7263333333333, 821.668, 823.6098333333333, 825.5515, 827.4933333333333, 829.4353333333333, 831.377, 833.3186666666667, 835.2603333333333, 837.2023333333333, 839.144, 841.0858333333333, 843.0275, 844.9693333333333, 846.9115, 848.8533333333334, 850.7955, 852.7371666666667, 854.679, 856.6206666666667, 858.5625, 860.5041666666667, 862.446, 864.3876666666666, 866.3295, 868.2711666666667, 870.2128333333334, 872.1546666666667, 874.0963333333333, 876.0381666666667, 877.9798333333333, 879.9216666666666, 881.8633333333333, 883.8051666666667, 885.747, 887.6886666666667, 889.6303333333333, 891.5721666666667, 893.514, 895.4556666666666, 897.3975, 899.3393333333333, 901.281, 903.2226666666667, 905.1645, 907.1063333333333, 909.048, 910.9896666666667, 912.9313333333333, 914.8731666666666, 916.815, 918.7566666666667, 920.6985, 922.6401666666667, 924.582, 926.5236666666667, 928.4655, 930.4071666666666, 932.349, 934.2906666666667, 936.2325, 938.1743333333334, 940.1163333333334, 942.0581666666667, 943.9998333333333, 945.9416666666667, 947.8835, 949.8253333333333, 951.7671666666666, 953.709, 955.6506666666667, 957.5925, 959.5341666666667, 961.476, 963.4178333333333, 965.3596666666666, 967.3013333333333, 969.243, 971.1846666666667, 973.1265, 975.0681666666667, 977.0101666666667, 978.9518333333333, 980.8936666666667, 982.8353333333333, 984.7771666666666, 986.7188333333334, 988.6605, 990.6023333333334, 992.5441666666667, 994.486, 996.4278333333333, 998.3695, 1000.3115, 1002.2533333333333, 1004.1951666666666, 1006.137, 1008.0786666666667, 1010.0205, 1011.9621666666667, 1013.9038333333333, 1015.8456666666667, 1017.7873333333333, 1019.7293333333333, 1021.671, 1023.6128333333334, 1025.5546666666667, 1027.4963333333333, 1029.438, 1031.3798333333334, 1033.3216666666667, 1035.2633333333333, 1037.2051666666666, 1039.1468333333332, 1041.0886666666668, 1043.0306666666668, 1044.9725, 1046.9143333333334, 1048.8561666666667, 1050.7978333333333, 1052.7396666666666, 1054.6815, 1056.6233333333332, 1058.565, 1060.5066666666667, 1062.4486666666667, 1064.3903333333333, 1066.3321666666666, 1068.2738333333334, 1070.2155, 1072.1571666666666, 1074.099, 1076.0406666666668, 1077.9823333333334, 1079.9241666666667, 1081.866, 1083.8078333333333, 1085.7496666666666, 1087.6915, 1089.6333333333334, 1091.575, 1093.5168333333334, 1095.4586666666667, 1097.4005, 1099.3421666666666, 1101.284, 1103.2256666666667, 1105.1675, 1107.1091666666666, 1109.051, 1110.9926666666668, 1112.9345, 1114.8761666666667, 1116.8181666666667, 1118.7598333333333, 1120.7016666666666, 1122.6435, 1124.5853333333334, 1126.527, 1128.4686666666666, 1130.4103333333333, 1132.3521666666666, 1134.294, 1136.2356666666667, 1138.1775, 1140.1193333333333, 1142.061, 1144.003, 1145.9445, 1147.8863333333334, 1149.828, 1151.7696666666666, 1153.7115, 1155.6535, 1157.5951666666667, 1159.537, 1161.4788333333333, 1163.4206666666666, 1165.3623333333333, 1167.304, 1169.2458333333334, 1171.1875, 1173.1293333333333, 1175.071, 1177.0128333333334, 1178.9545, 1180.8966666666668, 1182.8385, 1184.7803333333334, 1186.7221666666667, 1188.6638333333333, 1190.6056666666666, 1192.5475, 1194.489, 1196.431, 1198.3728333333333, 1200.3145, 1202.2563333333333, 1204.1981666666666, 1206.1398333333334, 1208.0816666666667, 1210.0235, 1211.9651666666666, 1213.9071666666666, 1215.849, 1217.7906666666668, 1219.7325, 1221.6743333333334, 1223.6161666666667, 1225.5578333333333, 1227.4996666666666, 1229.4415, 1231.3833333333334, 1233.325, 1235.2668333333334, 1237.2085, 1239.1501666666666, 1241.092, 1243.0338333333334, 1244.9756666666667, 1246.9175, 1248.8591666666666, 1250.801, 1252.7426666666668, 1254.6845, 1256.6263333333334, 1258.5681666666667, 1260.5098333333333, 1262.4516666666666, 1264.3933333333334, 1266.335, 1268.2768333333333, 1270.2186666666666, 1272.1603333333333, 1274.1023333333333, 1276.044, 1277.9858333333334, 1279.9276666666667, 1281.8693333333333, 1283.811, 1285.7528333333332, 1287.6943333333334, 1289.6363333333334, 1291.5778333333333, 1293.5196666666666, 1295.4615, 1297.4033333333334, 1299.345, 1301.2866666666666, 1303.2283333333332, 1305.1701666666668, 1307.112, 1309.0538333333334, 1310.9956666666667, 1312.9375, 1314.8793333333333, 1316.8215, 1318.7631666666666, 1320.705, 1322.6466666666668, 1324.5883333333334, 1326.5303333333334], "originalSignal": [161, 178, 141, 140, 150, 133, 177, 145, 146, 173, 168, 145, 154, 166, 166, 154, 153, 164, 160, 152, 161, 151, 172, 162, 152, 159, 170, 158, 158, 156, 148, 162, 165, 139, 162, 148, 155, 161, 157, 159, 161, 152, 145, 152, 149, 140, 143, 153, 160, 171, 142, 148, 135, 158, 146, 144, 152, 131, 145, 151, 155, 143, 162, 163, 154, 150, 157, 154, 151, 148, 147, 161, 133, 149, 157, 151, 137, 151, 153, 150, 142, 143, 148, 160, 165, 152, 153, 153, 163, 144, 144, 158, 150, 152, 130, 146, 152, 156, 151, 155, 162, 157, 155, 128, 151, 152, 164, 147, 159, 152, 157, 164, 170, 153, 159, 158, 151, 156, 148, 135, 182, 178, 132, 141, 169, 156, 149, 154, 167, 145, 162, 161, 164, 159, 159, 155, 160, 162, 179, 149, 158, 149, 144, 151, 137, 145, 173, 160, 162, 164, 150, 144, 164, 171, 165, 170, 170, 168, 166, 158, 159, 161, 154, 181, 162, 163, 181, 166, 156, 158, 190, 151, 157, 159, 171, 150, 163, 168, 168, 154, 171, 166, 179, 175, 168, 168, 172, 161, 195, 168, 167, 175, 191, 174, 189, 155, 167, 180, 176, 178, 176, 159, 184, 196, 169, 179, 184, 160, 171, 174, 176, 159, 161, 174, 195, 199, 163, 169, 176, 183, 179, 183, 190, 182, 164, 167, 174, 182, 173, 160, 203, 172, 185, 184, 161, 178, 173, 182, 177, 182, 196, 185, 189, 186, 198, 198, 191, 206, 184, 174, 182, 182, 194, 183, 189, 179, 189, 207, 198, 200, 179, 189, 200, 201, 219, 189, 173, 199, 213, 201, 208, 207, 193, 185, 214, 183, 194, 204, 183, 205, 194, 210, 208, 198, 224, 211, 216, 197, 188, 207, 211, 212, 223, 233, 232, 220, 219, 197, 184, 219, 235, 211, 209, 205, 227, 231, 242, 191, 196, 199, 221, 231, 208, 231, 225, 204, 196, 225, 236, 202, 227, 227, 215, 206, 235, 205, 204, 228, 241, 224, 244, 238, 211, 240, 247, 244, 234, 229, 225, 240, 241, 244, 209, 219, 248, 242, 256, 272, 237, 253, 245, 247, 262, 235, 249, 232, 263, 259, 265, 253, 254, 270, 256, 289, 239, 266, 252, 264, 267, 274, 278, 250, 282, 266, 273, 288, 283, 243, 277, 286, 265, 281, 303, 281, 296, 294, 296, 270, 298, 268, 289, 300, 284, 296, 298, 308, 310, 289, 284, 315, 332, 317, 331, 342, 311, 299, 306, 335, 284, 333, 326, 323, 338, 327, 314, 337, 346, 315, 316, 324, 355, 331, 363, 343, 324, 354, 327, 353, 351, 353, 359, 343, 372, 354, 381, 381, 368, 368, 383, 391, 402, 385, 402, 398, 362, 372, 396, 414, 389, 379, 407, 372, 407, 401, 406, 405, 394, 402, 407, 422, 388, 419, 411, 397, 407, 426, 420, 426, 420, 421, 443, 435, 394, 421, 442, 456, 480, 449, 435, 458, 464, 470, 455, 464, 472, 503, 503, 490, 464, 481, 507, 468, 495, 485, 496, 484, 501, 486, 514, 531, 480, 522, 550, 498, 501, 522, 500, 538, 513, 542, 528, 537, 568, 550, 535, 547, 538, 555, 589, 564, 576, 609, 591, 587, 642, 570, 583, 608, 615, 578, 584, 599, 619, 634, 598, 644, 636, 645, 621, 658, 646, 656, 666, 680, 678, 661, 677, 668, 673, 688, 642, 702, 698, 715, 732, 721, 730, 708, 707, 734, 724, 719, 738, 728, 738, 757, 776, 775, 744, 777, 752, 759, 777, 764, 800, 768, 805, 832, 797, 798, 807, 822, 796, 802, 820, 788, 818, 796, 798, 803, 785, 822, 807, 789, 814, 812, 845, 822, 808, 781, 820, 815, 807, 826, 814, 809, 797, 814, 800, 808, 812, 804, 822, 825, 818, 848, 813, 812, 826, 812, 808, 802, 795, 818, 821, 818, 819, 820, 825, 797, 790, 802, 812, 786, 811, 812, 826, 823, 816, 796, 807, 810, 822, 805, 821, 796, 811, 808, 813, 828, 809, 800, 818, 807, 810, 796, 828, 807, 798, 804, 818, 817, 792, 813, 806, 818, 806, 805, 810, 805, 805, 817, 786, 820, 822, 818, 811, 826, 831, 810, 814, 830, 826, 806]}}}, "E10": {"measures": {"Abs": {"backgroundReferenceWell": "E4", "isBackgroundFor": [], "isBackground": false, "backgroundComputeMethod": null, "calibCurveInterval": [null, null], "calibCurveSmoothing": 20, "calibCurveExtrapolDistance": 0, "outliersFilteringParameter": 0.01, "time": [0.34528333333333333, 2.304866666666667, 4.246783333333333, 6.18835, 8.130283333333333, 10.0719, 12.0138, 13.955516666666666, 15.897033333333333, 17.839, 19.780566666666665, 21.722183333333334, 23.664166666666667, 25.605983333333334, 27.5476, 29.489216666666668, 31.431433333333334, 33.373266666666666, 35.31496666666666, 37.25683333333333, 39.198766666666664, 41.14065, 43.082483333333336, 45.024633333333334, 46.96626666666667, 48.9079, 50.849516666666666, 52.791383333333336, 54.73303333333333, 56.6747, 58.61663333333333, 60.5585, 62.50005, 64.44196666666667, 66.38358333333333, 68.3255, 70.26738333333333, 72.20901666666667, 74.15086666666667, 76.09278333333333, 78.03438333333334, 79.976, 81.91796666666667, 83.85978333333334, 85.80148333333334, 87.74335, 89.68493333333333, 91.62686666666667, 93.5685, 95.51041666666667, 97.45198333333333, 99.39363333333333, 101.33555, 103.27745, 105.21935, 107.16093333333333, 109.10281666666667, 111.04446666666666, 112.9861, 114.92798333333333, 116.86985, 118.8118, 120.75341666666667, 122.69553333333333, 124.63745, 126.57933333333334, 128.52121666666667, 130.4631, 132.40496666666667, 134.34656666666666, 136.28853333333333, 138.23008333333334, 140.17175, 142.11366666666666, 144.05553333333333, 145.9974, 147.93933333333334, 149.88088333333334, 151.82281666666665, 153.76496666666668, 155.70688333333334, 157.6489, 159.59036666666665, 161.53215, 163.4736, 165.41551666666666, 167.35716666666667, 169.299, 171.241, 173.1825, 175.1245, 177.066, 179.008, 180.94966666666667, 182.8915, 184.83316666666667, 186.775, 188.71666666666667, 190.6585, 192.60016666666667, 194.542, 196.48366666666666, 198.42566666666667, 200.3675, 202.30933333333334, 204.25083333333333, 206.19266666666667, 208.13416666666666, 210.07616666666667, 212.01783333333333, 213.95966666666666, 215.9015, 217.84333333333333, 219.785, 221.72683333333333, 223.6685, 225.6105, 227.55233333333334, 229.49416666666667, 231.43616666666668, 233.37766666666667, 235.31966666666668, 237.26133333333334, 239.20333333333335, 241.14533333333333, 243.08683333333335, 245.0285, 246.9705, 248.912, 250.85383333333334, 252.7955, 254.73733333333334, 256.6791666666667, 258.621, 260.56283333333334, 262.5045, 264.44616666666667, 266.3883333333333, 268.33, 270.272, 272.2133333333333, 274.155, 276.0966666666667, 278.0385, 279.9805, 281.922, 283.864, 285.8055, 287.7475, 289.689, 291.631, 293.5726666666667, 295.5145, 297.45616666666666, 299.398, 301.33983333333333, 303.2815, 305.2235, 307.165, 309.107, 311.0486666666667, 312.9905, 314.93233333333336, 316.874, 318.81583333333333, 320.7576666666667, 322.69966666666664, 324.64166666666665, 326.58316666666667, 328.525, 330.46683333333334, 332.40883333333335, 334.3503333333333, 336.2923333333333, 338.234, 340.17583333333334, 342.11783333333335, 344.0595, 346.001, 347.94266666666664, 349.8845, 351.82616666666667, 353.768, 355.71, 357.65183333333334, 359.59366666666665, 361.5353333333333, 363.4771666666667, 365.41883333333334, 367.36066666666665, 369.3023333333333, 371.244, 373.18583333333333, 375.1275, 377.06933333333336, 379.011, 380.95283333333333, 382.8945, 384.8365, 386.7783333333333, 388.72016666666667, 390.66183333333333, 392.60366666666664, 394.54533333333336, 396.4873333333333, 398.42883333333333, 400.3706666666667, 402.31233333333336, 404.25416666666666, 406.1958333333333, 408.13783333333333, 410.07933333333335, 412.021, 413.9626666666667, 415.9045, 417.8465, 419.78833333333336, 421.73, 423.6718333333333, 425.6135, 427.55533333333335, 429.497, 431.4386666666667, 433.3805, 435.32233333333335, 437.26433333333335, 439.2065, 441.1478333333333, 443.0896666666667, 445.03133333333335, 446.97316666666666, 448.9148333333333, 450.8566666666667, 452.79833333333335, 454.74033333333335, 456.6818333333333, 458.6236666666667, 460.5656666666667, 462.50733333333335, 464.4488333333333, 466.3906666666667, 468.3326666666667, 470.27433333333335, 472.21616666666665, 474.1578333333333, 476.0996666666667, 478.04133333333334, 479.98333333333335, 481.9248333333333, 483.8666666666667, 485.80833333333334, 487.74983333333336, 489.69166666666666, 491.6335, 493.57533333333333, 495.51733333333334, 497.45916666666665, 499.4008333333333, 501.3426666666667, 503.28433333333334, 505.22616666666664, 507.1678333333333, 509.1095, 511.051, 512.993, 514.9348333333334, 516.8765, 518.8183333333334, 520.76, 522.7018333333333, 524.6435, 526.5851666666666, 528.5266666666666, 530.4686666666666, 532.4106666666667, 534.3523333333334, 536.2943333333334, 538.2358333333333, 540.1781666666667, 542.1196666666667, 544.0615, 546.0033333333333, 547.9451666666666, 549.8866666666667, 551.8286666666667, 553.7701666666667, 555.7121666666667, 557.6536666666667, 559.5956666666667, 561.5378333333333, 563.4793333333333, 565.4213333333333, 567.363, 569.3048333333334, 571.2466666666667, 573.1883333333334, 575.1303333333333, 577.0718333333333, 579.0136666666667, 580.9556666666666, 582.8971666666666, 584.8391666666666, 586.7806666666667, 588.7223333333334, 590.6643333333334, 592.606, 594.5475, 596.4893333333333, 598.431, 600.3726666666666, 602.3146666666667, 604.2561666666667, 606.1976666666667, 608.1396666666667, 610.0816666666667, 612.0231666666666, 613.9648333333333, 615.9066666666666, 617.8486666666666, 619.7901666666667, 621.7318333333334, 623.6735, 625.6153333333333, 627.557, 629.499, 631.4403333333333, 633.3821666666666, 635.324, 637.2658333333334, 639.2075, 641.1495, 643.091, 645.0326666666666, 646.9746666666666, 648.9163333333333, 650.858, 652.8003333333334, 654.7415, 656.6831666666667, 658.625, 660.5666666666667, 662.5086666666666, 664.4501666666666, 666.3918333333334, 668.3336666666667, 670.2756666666667, 672.2171666666667, 674.1588333333333, 676.1008333333333, 678.0426666666667, 679.9843333333333, 681.926, 683.8676666666667, 685.8093333333334, 687.7513333333334, 689.693, 691.6348333333333, 693.5766666666667, 695.5183333333333, 697.4603333333333, 699.4018333333333, 701.3436666666666, 703.2853333333334, 705.2273333333334, 707.169, 709.1106666666667, 711.0523333333333, 712.994, 714.936, 716.8778333333333, 718.8193333333334, 720.7613333333334, 722.703, 724.6446666666667, 726.5865, 728.5283333333333, 730.47, 732.4118333333333, 734.3535, 736.2953333333334, 738.2371666666667, 740.1788333333334, 742.1206666666667, 744.0623333333333, 746.004, 747.9456666666666, 749.8875, 751.8291666666667, 753.7708333333334, 755.7126666666667, 757.6543333333333, 759.596, 761.5378333333333, 763.4795, 765.4213333333333, 767.363, 769.305, 771.2465, 773.1883333333334, 775.13, 777.0718333333333, 779.0135, 780.9533333333334, 782.897, 784.8386666666667, 786.7805, 788.7223333333334, 790.664, 792.6056666666667, 794.5476666666667, 796.4895, 798.431, 800.373, 802.3148333333334, 804.2543333333333, 806.1983333333334, 808.14, 810.0818333333333, 812.0235, 813.9655, 815.907, 817.849, 819.7905, 821.7303333333333, 823.674, 825.6158333333333, 827.5575, 829.4995, 831.4413333333333, 833.383, 835.3248333333333, 837.2663333333334, 839.2081666666667, 841.15, 843.0918333333333, 845.0335, 846.976, 848.9175, 850.8595, 852.8018333333333, 854.7431666666666, 856.685, 858.6266666666667, 860.5685, 862.5101666666667, 864.452, 866.3936666666667, 868.3356666666666, 870.2771666666666, 872.2188333333334, 874.1606666666667, 876.1023333333334, 878.0441666666667, 879.9858333333333, 881.9276666666667, 883.8693333333333, 885.811, 887.7528333333333, 889.6948333333333, 891.6363333333334, 893.5783333333334, 895.5198333333333, 897.4618333333333, 899.4035, 901.3453333333333, 903.287, 905.2285, 907.171, 909.1123333333334, 911.054, 912.9956666666667, 914.9375, 916.8791666666667, 918.821, 920.7626666666666, 922.7045, 924.6466666666666, 926.588, 928.5296666666667, 930.4715, 932.4131666666667, 934.355, 936.2966666666666, 938.2385, 940.1805, 942.1223333333334, 944.064, 946.0058333333334, 947.9476666666667, 949.8893333333333, 951.8313333333333, 953.773, 955.715, 957.6566666666666, 959.5985, 961.5401666666667, 963.482, 965.424, 967.3656666666667, 969.3075, 971.249, 973.1906666666666, 975.1323333333333, 977.0741666666667, 979.016, 980.958, 982.8996666666667, 984.8413333333333, 986.783, 988.7248333333333, 990.6666666666666, 992.6083333333333, 994.5501666666667, 996.492, 998.4338333333334, 1000.3756666666667, 1002.3175, 1004.2593333333333, 1006.2011666666667, 1008.143, 1010.0846666666666, 1012.0263333333334, 1013.9683333333334, 1015.9103333333334, 1017.8516666666667, 1019.7933333333333, 1021.7351666666667, 1023.677, 1025.6188333333334, 1027.5606666666667, 1029.5023333333334, 1031.4441666666667, 1033.3858333333333, 1035.3276666666666, 1037.2693333333334, 1039.2111666666667, 1041.1528333333333, 1043.0946666666666, 1045.0366666666666, 1046.9785, 1048.9203333333332, 1050.8623333333333, 1052.8038333333334, 1054.7456666666667, 1056.6876666666667, 1058.6293333333333, 1060.5711666666666, 1062.5126666666667, 1064.4543333333334, 1066.3963333333334, 1068.3381666666667, 1070.2798333333333, 1072.2213333333334, 1074.1633333333334, 1076.105, 1078.0465, 1079.9886666666666, 1081.9301666666668, 1083.872, 1085.8138333333334, 1087.7556666666667, 1089.6976666666667, 1091.6391666666666, 1093.5813333333333, 1095.523, 1097.4646666666667, 1099.4065, 1101.3481666666667, 1103.29, 1105.2316666666666, 1107.1735, 1109.1151666666667, 1111.0568333333333, 1112.9986666666666, 1114.9405, 1116.8821666666668, 1118.8241666666668, 1120.766, 1122.7076666666667, 1124.6495, 1126.5913333333333, 1128.533, 1130.4745, 1132.4165, 1134.3581666666666, 1136.3, 1138.2416666666666, 1140.1835, 1142.1255, 1144.067, 1146.009, 1147.9505, 1149.8923333333332, 1151.8341666666668, 1153.7756666666667, 1155.7176666666667, 1157.6595, 1159.6013333333333, 1161.543, 1163.4848333333334, 1165.4268333333334, 1167.3683333333333, 1169.31, 1171.2518333333333, 1173.1935, 1175.1353333333334, 1177.077, 1179.0188333333333, 1180.9608333333333, 1182.9026666666666, 1184.845, 1186.7861666666668, 1188.728, 1190.6698333333334, 1192.6116666666667, 1194.5535, 1196.4951666666666, 1198.437, 1200.3788333333334, 1202.3205, 1204.2623333333333, 1206.204, 1208.1458333333333, 1210.0876666666666, 1212.0293333333334, 1213.9711666666667, 1215.9131666666667, 1217.8548333333333, 1219.7966666666666, 1221.7385, 1223.6803333333332, 1225.6221666666668, 1227.564, 1229.5056666666667, 1231.4475, 1233.3893333333333, 1235.331, 1237.273, 1239.2145, 1241.1561666666666, 1243.098, 1245.0398333333333, 1246.9816666666666, 1248.9235, 1250.865, 1252.807, 1254.7488333333333, 1256.6903333333332, 1258.6323333333332, 1260.5743333333332, 1262.516, 1264.4575, 1266.3993333333333, 1268.341, 1270.283, 1272.2248333333334, 1274.1663333333333, 1276.1083333333333, 1278.0501666666667, 1279.9916666666666, 1281.9336666666666, 1283.8753333333334, 1285.8171666666667, 1287.7588333333333, 1289.7003333333334, 1291.6423333333332, 1293.584, 1295.5256666666667, 1297.4675, 1299.4093333333333, 1301.351, 1303.2928333333334, 1305.2345, 1307.176, 1309.118, 1311.0598333333332, 1313.0016666666668, 1314.9435, 1316.8851666666667, 1318.8273333333334, 1320.7693333333334, 1322.711, 1324.6528333333333, 1326.5943333333332], "originalSignal": [0.34850001335144043, 0.1014999970793724, 0.1298999935388565, 0.2824999988079071, 0.1720000058412552, 0.3312999904155731, 0.22529999911785126, 0.1088000014424324, 0.22679999470710754, 0.3255000114440918, 0.28839999437332153, 0.3903000056743622, 0.301800012588501, 0.12460000067949295, 0.15489999949932098, 0.3407000005245209, 0.25679999589920044, 0.34599998593330383, 0.19869999587535858, 0.16509999334812164, 0.28200000524520874, 0.12210000306367874, 0.15320000052452087, 0.3091000020503998, 0.3296000063419342, 0.10320000350475311, 0.23190000653266907, 0.15850000083446503, 0.2134000062942505, 0.16580000519752502, 0.24490000307559967, 0.22939999401569366, 0.25459998846054077, 0.3709000051021576, 0.2175000011920929, 0.3472999930381775, 0.10729999840259552, 0.14710000157356262, 0.3889000117778778, 0.09099999815225601, 0.3718999922275543, 0.17579999566078186, 0.10429999977350235, 0.2766999900341034, 0.2761000096797943, 0.08910000324249268, 0.23720000684261322, 0.14259999990463257, 0.10509999841451645, 0.15029999613761902, 0.32580000162124634, 0.2913999855518341, 0.335099995136261, 0.10769999772310257, 0.24899999797344208, 0.4424000084400177, 0.25920000672340393, 0.42320001125335693, 0.21330000460147858, 0.14390000700950623, 0.11680000275373459, 0.16529999673366547, 0.23499999940395355, 0.21330000460147858, 0.2037999927997589, 0.3555000126361847, 0.11069999635219574, 0.09430000185966492, 0.3659000098705292, 0.21860000491142273, 0.3172999918460846, 0.18960000574588776, 0.31540000438690186, 0.1428000032901764, 0.13449999690055847, 0.33160001039505005, 0.15279999375343323, 0.17000000178813934, 0.319599986076355, 0.09019999951124191, 0.3255999982357025, 0.27900001406669617, 0.22130000591278076, 0.2142000049352646, 0.10180000215768814, 0.10620000213384628, 0.2483000010251999, 0.12880000472068787, 0.17000000178813934, 0.09380000084638596, 0.09470000118017197, 0.3199999928474426, 0.14110000431537628, 0.13269999623298645, 0.20839999616146088, 0.1421000063419342, 0.11330000311136246, 0.4341999888420105, 0.09070000052452087, 0.14010000228881836, 0.2176000028848648, 0.31470000743865967, 0.2757999897003174, 0.3637000024318695, 0.3142000138759613, 0.09470000118017197, 0.16840000450611115, 0.2687999904155731, 0.15559999644756317, 0.3102000057697296, 0.17659999430179596, 0.322299987077713, 0.1673000007867813, 0.1770000010728836, 0.3197000026702881, 0.2996000051498413, 0.2906000018119812, 0.2921999990940094, 0.12770000100135803, 0.34529998898506165, 0.19009999930858612, 0.3003000020980835, 0.16509999334812164, 0.20739999413490295, 0.3125, 0.3801000118255615, 0.25369998812675476, 0.17599999904632568, 0.11410000175237656, 0.22429999709129333, 0.15129999816417694, 0.2912999987602234, 0.09790000319480896, 0.3091999888420105, 0.09730000048875809, 0.38519999384880066, 0.10649999976158142, 0.32679998874664307, 0.17870000004768372, 0.16019999980926514, 0.12300000339746475, 0.19539999961853027, 0.2946999967098236, 0.20659999549388885, 0.30489999055862427, 0.241799995303154, 0.131400004029274, 0.1388999968767166, 0.31679999828338623, 0.40689998865127563, 0.19300000369548798, 0.16110000014305115, 0.11559999734163284, 0.10199999809265137, 0.16169999539852142, 0.3296999931335449, 0.35499998927116394, 0.09730000048875809, 0.38920000195503235, 0.3125, 0.2750999927520752, 0.3319000005722046, 0.18359999358654022, 0.25589999556541443, 0.10090000182390213, 0.10499999672174454, 0.21410000324249268, 0.10090000182390213, 0.22470000386238098, 0.423799991607666, 0.28839999437332153, 0.14180000126361847, 0.10589999705553055, 0.3361999988555908, 0.30250000953674316, 0.28139999508857727, 0.27059999108314514, 0.31049999594688416, 0.15850000083446503, 0.3449999988079071, 0.19460000097751617, 0.19509999454021454, 0.13420000672340393, 0.1054999977350235, 0.19850000739097595, 0.0982000008225441, 0.10779999941587448, 0.40619999170303345, 0.3190999925136566, 0.10180000215768814, 0.11949999630451202, 0.32100000977516174, 0.2935999929904938, 0.2711000144481659, 0.3296999931335449, 0.10130000114440918, 0.2752000093460083, 0.27140000462532043, 0.19769999384880066, 0.3905999958515167, 0.3723999857902527, 0.21870000660419464, 0.3027999997138977, 0.19979999959468842, 0.2101999968290329, 0.10289999842643738, 0.17710000276565552, 0.14839999377727509, 0.3244999945163727, 0.10679999738931656, 0.3887999951839447, 0.12359999865293503, 0.1396999955177307, 0.2865000069141388, 0.20730000734329224, 0.11640000343322754, 0.20900000631809235, 0.1525000035762787, 0.1420000046491623, 0.16500000655651093, 0.25760000944137573, 0.10109999775886536, 0.1688999980688095, 0.2590999901294708, 0.23330000042915344, 0.2320999950170517, 0.39089998602867126, 0.12639999389648438, 0.21539999544620514, 0.25609999895095825, 0.10499999672174454, 0.30820000171661377, 0.3528999984264374, 0.1728000044822693, 0.16599999368190765, 0.21220000088214874, 0.18610000610351562, 0.3240000009536743, 0.28060001134872437, 0.265500009059906, 0.15320000052452087, 0.3163999915122986, 0.32589998841285706, 0.21279999613761902, 0.14169999957084656, 0.11410000175237656, 0.3077000081539154, 0.20239999890327454, 0.23240000009536743, 0.11270000040531158, 0.10509999841451645, 0.3379000127315521, 0.12999999523162842, 0.3375000059604645, 0.2700999975204468, 0.10620000213384628, 0.13249999284744263, 0.26669999957084656, 0.28870001435279846, 0.27639999985694885, 0.2206999957561493, 0.3587999939918518, 0.3995000123977661, 0.350600004196167, 0.3472000062465668, 0.1695999950170517, 0.2160000056028366, 0.23309999704360962, 0.20419999957084656, 0.2612000107765198, 0.19740000367164612, 0.22200000286102295, 0.40070000290870667, 0.2711000144481659, 0.4643000066280365, 0.13670000433921814, 0.3249000012874603, 0.17030000686645508, 0.24210000038146973, 0.18780000507831573, 0.22949999570846558, 0.18070000410079956, 0.21780000627040863, 0.1492999941110611, 0.2240000069141388, 0.27720001339912415, 0.16189999878406525, 0.28290000557899475, 0.20010000467300415, 0.2513999938964844, 0.19539999961853027, 0.23280000686645508, 0.14010000228881836, 0.22789999842643738, 0.1573999971151352, 0.3125, 0.1565999984741211, 0.22020000219345093, 0.2248000055551529, 0.11460000276565552, 0.15410000085830688, 0.26080000400543213, 0.2362000048160553, 0.1378999948501587, 0.20589999854564667, 0.13279999792575836, 0.18330000340938568, 0.23929999768733978, 0.16869999468326569, 0.3140999972820282, 0.24169999361038208, 0.1882999986410141, 0.30649998784065247, 0.3538999855518341, 0.29840001463890076, 0.1525000035762787, 0.14509999752044678, 0.1168999969959259, 0.3474999964237213, 0.33239999413490295, 0.28040000796318054, 0.2921000123023987, 0.30300000309944153, 0.3971000015735626, 0.1257999986410141, 0.12290000170469284, 0.13740000128746033, 0.1315000057220459, 0.13220000267028809, 0.11789999902248383, 0.1266999989748001, 0.17640000581741333, 0.3165999948978424, 0.24660000205039978, 0.16850000619888306, 0.1858000010251999, 0.22439999878406525, 0.12460000067949295, 0.295199990272522, 0.13179999589920044, 0.12240000069141388, 0.17810000479221344, 0.1679999977350235, 0.22259999811649323, 0.3174000084400177, 0.29350000619888306, 0.21660000085830688, 0.22030000388622284, 0.1264999955892563, 0.3441999852657318, 0.12809999287128448, 0.20569999516010284, 0.33399999141693115, 0.33959999680519104, 0.1906999945640564, 0.19689999520778656, 0.2680000066757202, 0.16329999268054962, 0.2985000014305115, 0.19249999523162842, 0.15960000455379486, 0.20640000700950623, 0.39079999923706055, 0.29100000858306885, 0.17249999940395355, 0.16619999706745148, 0.1386999934911728, 0.28459998965263367, 0.2962000072002411, 0.20990000665187836, 0.2280000001192093, 0.16060000658035278, 0.32339999079704285, 0.2667999863624573, 0.313400000333786, 0.13760000467300415, 0.1607999950647354, 0.2906999886035919, 0.13750000298023224, 0.4002000093460083, 0.3093000054359436, 0.20389999449253082, 0.33399999141693115, 0.14350000023841858, 0.24639999866485596, 0.17350000143051147, 0.4449000060558319, 0.3052000105381012, 0.21529999375343323, 0.35519999265670776, 0.3156999945640564, 0.3127000033855438, 0.147599995136261, 0.18000000715255737, 0.34150001406669617, 0.3179999887943268, 0.23019999265670776, 0.19099999964237213, 0.22630000114440918, 0.2554999887943268, 0.15569999814033508, 0.2678000032901764, 0.3075999915599823, 0.24279999732971191, 0.1770000010728836, 0.2727000117301941, 0.3287999927997589, 0.22470000386238098, 0.25999999046325684, 0.15790000557899475, 0.2775999903678894, 0.38100001215934753, 0.28850001096725464, 0.2824000120162964, 0.20069999992847443, 0.3517000079154968, 0.17149999737739563, 0.3467000126838684, 0.16349999606609344, 0.2957000136375427, 0.2685999870300293, 0.19040000438690186, 0.34860000014305115, 0.19130000472068787, 0.3424000144004822, 0.42570000886917114, 0.2542000114917755, 0.31060001254081726, 0.23170000314712524, 0.3327000141143799, 0.40139999985694885, 0.2721000015735626, 0.2678000032901764, 0.1768999993801117, 0.30469998717308044, 0.40720000863075256, 0.3971000015735626, 0.2037999927997589, 0.31220000982284546, 0.37139999866485596, 0.2287999987602234, 0.2935999929904938, 0.3695000112056732, 0.3528999984264374, 0.21400000154972076, 0.25290000438690186, 0.21050000190734863, 0.2418999969959259, 0.4027999937534332, 0.37139999866485596, 0.2924000024795532, 0.21570000052452087, 0.1867000013589859, 0.41600000858306885, 0.2329999953508377, 0.3774000108242035, 0.19419999420642853, 0.3043999969959259, 0.4244000017642975, 0.23669999837875366, 0.49790000915527344, 0.3653999865055084, 0.3901999890804291, 0.2728999853134155, 0.22429999709129333, 0.36000001430511475, 0.32600000500679016, 0.3513000011444092, 0.3393000066280365, 0.33719998598098755, 0.34200000762939453, 0.2054000049829483, 0.4348999857902527, 0.33889999985694885, 0.319599986076355, 0.38359999656677246, 0.3208000063896179, 0.21809999644756317, 0.3750999867916107, 0.20919999480247498, 0.2093999981880188, 0.3010999858379364, 0.4075999855995178, 0.3912999927997589, 0.28870001435279846, 0.2468000054359436, 0.23090000450611115, 0.2345999926328659, 0.49410000443458557, 0.3961000144481659, 0.43220001459121704, 0.2971999943256378, 0.2903999984264374, 0.30480000376701355, 0.2460000067949295, 0.42739999294281006, 0.42570000886917114, 0.38989999890327454, 0.27320000529289246, 0.2766999900341034, 0.2628999948501587, 0.22840000689029694, 0.2703999876976013, 0.23070000112056732, 0.26420000195503235, 0.28540000319480896, 0.3391999900341034, 0.2574000060558319, 0.4083000123500824, 0.3174999952316284, 0.3172000050544739, 0.24560000002384186, 0.4632999897003174, 0.3580999970436096, 0.44020000100135803, 0.3343000113964081, 0.3068999946117401, 0.2583000063896179, 0.24560000002384186, 0.2759000062942505, 0.4077000021934509, 0.47760000824928284, 0.507099986076355, 0.3346000015735626, 0.37290000915527344, 0.26899999380111694, 0.4399999976158142, 0.3610000014305115, 0.2590999901294708, 0.38690000772476196, 0.42410001158714294, 0.4074000120162964, 0.3357999920845032, 0.38109999895095825, 0.3140999972820282, 0.3919000029563904, 0.4586000144481659, 0.3418999910354614, 0.3441999852657318, 0.46320000290870667, 0.49709999561309814, 0.43709999322891235, 0.3294000029563904, 0.22280000150203705, 0.3506999909877777, 0.29490000009536743, 0.3147999942302704, 0.3109999895095825, 0.3167000114917755, 0.4706999957561493, 0.34880000352859497, 0.2955999970436096, 0.28049999475479126, 0.3140999972820282, 0.4544000029563904, 0.4593999981880188, 0.3107999861240387, 0.36629998683929443, 0.299699991941452, 0.3878999948501587, 0.5128999948501587, 0.2912999987602234, 0.38839998841285706, 0.4269999861717224, 0.3208000063896179, 0.32989999651908875, 0.30160000920295715, 0.44609999656677246, 0.32280001044273376, 0.42829999327659607, 0.4472000002861023, 0.3118000030517578, 0.38589999079704285, 0.44290000200271606, 0.4066999852657318, 0.42649999260902405, 0.3889999985694885, 0.40310001373291016, 0.4262000024318695, 0.4146000146865845, 0.3012999892234802, 0.48559999465942383, 0.34869998693466187, 0.2964000105857849, 0.30550000071525574, 0.41920000314712524, 0.39809998869895935, 0.45329999923706055, 0.38989999890327454, 0.30410000681877136, 0.33640000224113464, 0.3052000105381012, 0.27149999141693115, 0.36880001425743103, 0.3082999885082245, 0.44339999556541443, 0.34150001406669617, 0.4519999921321869, 0.3190000057220459, 0.37689998745918274, 0.46320000290870667, 0.4724000096321106, 0.4634000062942505, 0.40639999508857727, 0.5296000242233276, 0.4641999900341034, 0.34459999203681946, 0.3476000130176544, 0.29350000619888306, 0.3046000003814697, 0.4325000047683716, 0.45410001277923584, 0.38929998874664307, 0.3357999920845032, 0.44110000133514404, 0.3677000105381012, 0.38960000872612, 0.4740999937057495, 0.3935999870300293, 0.4555000066757202, 0.31380000710487366, 0.44190001487731934, 0.3538999855518341, 0.364300012588501, 0.45019999146461487, 0.36329999566078186, 0.2962999939918518, 0.353300005197525, 0.3165999948978424, 0.3395000100135803, 0.4438999891281128, 0.39169999957084656, 0.32350000739097595, 0.5128999948501587, 0.47040000557899475, 0.32429999113082886, 0.33809998631477356, 0.41830000281333923, 0.29330000281333923, 0.29919999837875366, 0.32269999384880066, 0.3025999963283539, 0.47269999980926514, 0.4147000014781952, 0.313400000333786, 0.3179999887943268, 0.490200012922287, 0.46459999680519104, 0.46149998903274536, 0.33559998869895935, 0.3903000056743622, 0.2955000102519989, 0.5102999806404114, 0.29030001163482666, 0.32519999146461487, 0.31869998574256897, 0.35749998688697815, 0.3700999915599823, 0.3292999863624573, 0.30880001187324524, 0.37439998984336853, 0.29120001196861267, 0.33570000529289246, 0.29420000314712524, 0.33009999990463257, 0.48840001225471497, 0.42489999532699585, 0.46639999747276306, 0.4320000112056732, 0.29350000619888306, 0.48069998621940613, 0.42969998717308044, 0.30720001459121704, 0.42590001225471497, 0.29760000109672546, 0.46380001306533813, 0.30559998750686646, 0.3440000116825104, 0.3506999909877777, 0.23549999296665192, 0.4666999876499176, 0.52920001745224, 0.3375000059604645, 0.3905999958515167]}, "Fluo": {"backgroundReferenceWell": "E3", "isBackgroundFor": [], "isBackground": false, "backgroundComputeMethod": "calib", "calibCurveInterval": [null, null], "calibCurveSmoothing": 20, "calibCurveExtrapolDistance": 0, "outlier": [0, 0, 0, 0, 0, 0, 0, 0, 0, 0, 0, 0, 0, 0, 0, 0, 0, 0, 0, 0, 0, 0, 0, 0, 0, 0, 0, 0, 0, 0, 0, 0, 0, 0, 0, 0, 0, 0, 0, 0, 0, 0, 0, 0, 0, 0, 0, 0, 0, 0, 0, 0, 0, 0, 0, 0, 0, 0, 0, 0, 0, 0, 0, 0, 0, 0, 0, 0, 0, 0, 0, 0, 0, 0, 0, 0, 0, 0, 0, 0, 0, 0, 0, 0, 0, 0, 0, 0, 0, 0, 0, 0, 0, 0, 0, 0, 0, 0, 0, 0, 0, 0, 0, 0, 0, 0, 0, 0, 0, 0, 0, 0, 0, 0, 0, 0, 0, 0, 0, 0, 0, 0, 0, 0, 0, 0, 0, 0, 0, 0, 0, 0, 0, 0, 0, 0, 0, 0, 0, 0, 0, 0, 0, 0, 0, 0, 0, 0, 0, 0, 0, 0, 0, 0, 0, 0, 0, 0, 0, 0, 0, 0, 0, 0, 0, 0, 0, 0, 0, 0, 0, 0, 0, 0, 0, 0, 0, 0, 0, 0, 0, 0, 0, 0, 0, 0, 0, 0, 0, 0, 0, 0, 0, 0, 0, 0, 0, 0, 0, 0, 0, 0, 0, 0, 0, 0, 0, 0, 0, 0, 0, 0, 0, 0, 0, 0, 0, 0, 0, 0, 0, 0, 0, 0, 0, 0, 0, 0, 0, 0, 0, 0, 0, 0, 0, 0, 0, 0, 0, 0, 0, 0, 0, 0, 0, 0, 0, 0, 0, 0, 0, 0, 0, 0, 0, 0, 0, 0, 0, 0, 0, 0, 0, 0, 0, 0, 0, 0, 0, 0, 0, 0, 0, 0, 0, 0, 0, 0, 0, 0, 0, 0, 0, 0, 0, 0, 0, 0, 0, 0, 0, 0, 0, 0, 0, 0, 0, 0, 0, 0, 0, 0, 0, 0, 0, 0, 0, 0, 0, 0, 0, 0, 0, 0, 0, 0, 0, 0, 0, 0, 0, 0, 0, 0, 0, 0, 0, 0, 0, 0, 0, 0, 0, 0, 0, 0, 0, 0, 0, 0, 0, 0, 0, 0, 0, 0, 0, 0, 0, 0, 0, 0, 0, 0, 0, 0, 0, 0, 0, 0, 0, 0, 0, 0, 0, 0, 0, 0, 0, 0, 0, 0, 0, 0, 0, 0, 0, 0, 0, 0, 0, 0, 0, 0, 0, 0, 0, 0, 0, 0, 0, 0, 0, 0, 0, 0, 0, 0, 0, 0, 0, 0, 0, 0, 0, 0, 0, 0, 0, 0, 0, 0, 0, 0, 0, 0, 0, 0, 0, 0, 0, 0, 0, 0, 0, 0, 0, 0, 0, 0, 0, 0, 0, 0, 0, 0, 0, 0, 0, 0, 0, 0, 0, 0, 0, 0, 0, 0, 0, 0, 0, 0, 0, 0, 0, 0, 0, 0, 0, 0, 0, 0, 0, 0, 0, 0, 0, 0, 0, 0, 0, 0, 0, 0, 0, 0, 0, 0, 0, 0, 0, 0, 0, 0, 0, 0, 0, 0, 0, 0, 0, 0, 0, 0, 0, 0, 0, 0, 0, 0, 0, 0, 0, 0, 0, 0, 0, 0, 0, 0, 0, 0, 0, 0, 0, 0, 0, 0, 0, 0, 0, 0, 0, 0, 0, 0, 0, 0, 0, 0, 0, 0, 0, 0, 0, 0, 0, 0, 0, 0, 0, 0, 0, 0, 0, 0, 0, 0, 0, 0, 0, 0, 0, 0, 0, 0, 0, 0, 0, 0, 0, 0, 0, 0, 0, 0, 1, 0, 0, 0, 0, 0, 0, 0, 0, 0, 0, 0, 0, 0, 0, 0, 0, 0, 0, 0, 0, 0, 0, 0, 0, 0, 0, 0, 0, 0, 0, 0, 0, 0, 0, 0, 0, 0, 0, 0, 0, 0, 0, 0, 0, 0, 0, 0, 0, 0, 0, 0, 0, 0, 0, 0, 0, 0, 0, 0, 0, 0, 0, 1, 0, 0, 0, 0, 0, 0, 0, 0, 0, 0, 0, 0, 0, 0, 0, 0, 0, 0, 0, 1, 0, 0, 0, 0, 0, 0, 0, 0, 0, 0, 0, 0, 0, 0, 0, 0, 0, 0, 0, 0, 0, 0, 0, 0, 0, 0, 0, 0, 0, 0, 0, 0, 0, 0], "outliersFilteringParameter": 80, "trueCurveMarks": [[-5.863280388425443, 187.03241895261846], [200.47749651162852, 174.56359102244392], [410.22231962678677, 243.142144638404], [578.8684949693802, 336.65835411471323], [702.1644382870745, 511.22194513715715], [815.5400183493223, 785.5361596009976], [916.1608456545671, 1084.7880299251872], [1019.616062461368, 1539.9002493765588], [1091.8929947510508, 1901.4962593516211], [1140.0776162775062, 2063.5910224438903], [1186.8450430531832, 2144.638403990025], [1337.0676866356614, 2206.982543640898]], "time": [0.34608333333333335, 2.28825, 4.23005, 6.171783333333333, 8.113566666666667, 10.055316666666666, 11.997033333333333, 13.938683333333334, 15.880416666666667, 17.82208333333333, 19.763883333333332, 21.705583333333333, 23.6474, 25.589083333333335, 27.5309, 29.4729, 31.414733333333334, 33.356433333333335, 35.29821666666667, 37.239866666666664, 39.18203333333334, 41.123666666666665, 43.06601666666667, 45.00771666666667, 46.949333333333335, 48.89115, 50.83285, 52.7745, 54.716166666666666, 56.658, 58.599833333333336, 60.54156666666667, 62.48336666666667, 64.42508333333333, 66.36688333333333, 68.30883333333334, 70.2506, 72.1924, 74.13415, 76.07593333333334, 78.0177, 79.95935, 81.90125, 83.84296666666667, 85.78473333333334, 87.72645, 89.66821666666667, 91.60995, 93.55173333333333, 95.49345, 97.4351, 99.37698333333333, 101.31885, 103.26063333333333, 105.20243333333333, 107.14416666666666, 109.0859, 111.02756666666667, 112.96938333333334, 114.91131666666666, 116.85316666666667, 118.79483333333333, 120.737, 122.67883333333333, 124.62075, 126.56263333333334, 128.5045, 130.44633333333334, 132.38811666666666, 134.32985, 136.27158333333333, 138.21331666666666, 140.155, 142.09698333333333, 144.03885, 145.98065, 147.92235, 149.8642, 151.80641666666668, 153.74816666666666, 155.68991666666668, 157.63173333333333, 159.57346666666666, 161.51521666666667, 163.45695, 165.3986, 167.3405, 169.28233333333333, 171.224, 173.16583333333332, 175.1075, 177.04933333333332, 178.991, 180.93283333333332, 182.8745, 184.8165, 186.75816666666665, 188.69983333333334, 190.64166666666668, 192.58333333333334, 194.52516666666668, 196.467, 198.40883333333332, 200.35066666666665, 202.29233333333335, 204.234, 206.17583333333334, 208.1175, 210.05916666666667, 212.00116666666668, 213.943, 215.88483333333335, 217.8265, 219.76833333333335, 221.71, 223.65183333333334, 225.59383333333332, 227.53566666666666, 229.4775, 231.41916666666665, 233.361, 235.30266666666665, 237.2445, 239.18666666666667, 241.12833333333333, 243.07016666666667, 245.01183333333333, 246.9535, 248.89533333333333, 250.837, 252.77883333333332, 254.7205, 256.6623333333333, 258.6041666666667, 260.54583333333335, 262.48766666666666, 264.4295, 266.3713333333333, 268.313, 270.25483333333335, 272.1965, 274.1381666666667, 276.08, 278.02183333333335, 279.9635, 281.9053333333333, 283.847, 285.78883333333334, 287.7305, 289.6723333333333, 291.6141666666667, 293.55583333333334, 295.49766666666665, 297.4395, 299.3813333333333, 301.323, 303.26483333333334, 305.2065, 307.1483333333333, 309.09, 311.03183333333334, 312.97366666666665, 314.9155, 316.8573333333333, 318.7991666666667, 320.741, 322.683, 324.62466666666666, 326.5665, 328.5083333333333, 330.4501666666667, 332.392, 334.33366666666666, 336.2753333333333, 338.21733333333333, 340.1591666666667, 342.10083333333336, 344.0425, 345.9841666666667, 347.926, 349.86766666666665, 351.8095, 353.7513333333333, 355.6933333333333, 357.6351666666667, 359.57683333333335, 361.51866666666666, 363.4603333333333, 365.402, 367.34383333333335, 369.28566666666666, 371.2273333333333, 373.169, 375.11083333333335, 377.0525, 378.9943333333333, 380.936, 382.87783333333334, 384.81983333333335, 386.7615, 388.7033333333333, 390.6451666666667, 392.587, 394.52866666666665, 396.4703333333333, 398.4121666666667, 400.35383333333334, 402.29566666666665, 404.2375, 406.1791666666667, 408.12083333333334, 410.0625, 412.0043333333333, 413.946, 415.88783333333333, 417.8295, 419.77133333333336, 421.7133333333333, 423.655, 425.5966666666667, 427.53833333333336, 429.48016666666666, 431.422, 433.36383333333333, 435.30566666666664, 437.2475, 439.18916666666667, 441.1311666666667, 443.07283333333334, 445.0145, 446.95633333333336, 448.898, 450.83983333333333, 452.7816666666667, 454.72333333333336, 456.66516666666666, 458.607, 460.5486666666667, 462.4905, 464.43216666666666, 466.374, 468.31583333333333, 470.2575, 472.19933333333336, 474.141, 476.0828333333333, 478.0246666666667, 479.96633333333335, 481.908, 483.8496666666667, 485.79133333333334, 487.73316666666665, 489.675, 491.6168333333333, 493.5586666666667, 495.5005, 497.44233333333335, 499.384, 501.3256666666667, 503.2675, 505.20916666666665, 507.1508333333333, 509.0926666666667, 511.0345, 512.9761666666667, 514.918, 516.8598333333333, 518.8015, 520.7431666666666, 522.6848333333334, 524.6266666666667, 526.5683333333334, 528.51, 530.4521666666667, 532.3938333333333, 534.3356666666666, 536.2773333333333, 538.2191666666666, 540.1611666666666, 542.103, 544.0446666666667, 545.9865, 547.9281666666667, 549.87, 551.8116666666666, 553.7535, 555.6953333333333, 557.637, 559.579, 561.521, 563.4626666666667, 565.4043333333333, 567.3463333333333, 569.288, 571.2298333333333, 573.1716666666666, 575.1133333333333, 577.0551666666667, 578.997, 580.9386666666667, 582.8805, 584.8221666666667, 586.7638333333333, 588.7056666666666, 590.6473333333333, 592.589, 594.5308333333334, 596.4725, 598.4141666666667, 600.356, 602.2976666666667, 604.2393333333333, 606.1811666666666, 608.123, 610.0646666666667, 612.0065, 613.9481666666667, 615.89, 617.8316666666667, 619.7733333333333, 621.715, 623.6566666666666, 625.5985, 627.54, 629.4816666666667, 631.4235, 633.3655, 635.3073333333333, 637.2491666666666, 639.1908333333333, 641.1325, 643.0743333333334, 645.016, 646.9578333333334, 648.8995, 650.8413333333333, 652.783, 654.7246666666666, 656.6665, 658.6081666666666, 660.55, 662.4916666666667, 664.4335, 666.3751666666667, 668.317, 670.2588333333333, 672.2005, 674.1423333333333, 676.084, 678.0256666666667, 679.9675, 681.9091666666667, 683.851, 685.7928333333333, 687.7345, 689.6763333333333, 691.6181666666666, 693.5598333333334, 695.5016666666667, 697.4433333333334, 699.3851666666667, 701.3268333333333, 703.2686666666667, 705.2103333333333, 707.1521666666666, 709.0938333333334, 711.0356666666667, 712.9773333333334, 714.9193333333334, 716.861, 718.8028333333333, 720.7445, 722.6861666666666, 724.6278333333333, 726.5696666666666, 728.5115, 730.4531666666667, 732.395, 734.3368333333333, 736.2786666666667, 738.2203333333333, 740.1621666666666, 742.1038333333333, 744.0455, 745.9873333333334, 747.929, 749.8706666666667, 751.8123333333333, 753.7541666666667, 755.6958333333333, 757.6375, 759.5793333333334, 761.521, 763.4626666666667, 765.4045, 767.3461666666667, 769.288, 771.2296666666666, 773.1715, 775.1133333333333, 777.055, 778.9968333333334, 780.9385, 782.8803333333333, 784.822, 786.7638333333333, 788.7055, 790.6473333333333, 792.589, 794.5308333333334, 796.4725, 798.4143333333334, 800.3563333333333, 802.298, 804.2396666666667, 806.1815, 808.1233333333333, 810.065, 812.0066666666667, 813.9485, 815.8903333333334, 817.832, 819.7736666666667, 821.7155, 823.6573333333333, 825.599, 827.5408333333334, 829.4826666666667, 831.4243333333334, 833.3661666666667, 835.3078333333333, 837.2496666666667, 839.1913333333333, 841.1331666666666, 843.075, 845.0166666666667, 846.959, 848.9008333333334, 850.843, 852.7846666666667, 854.7263333333333, 856.6681666666667, 858.61, 860.5516666666666, 862.4935, 864.4351666666666, 866.377, 868.3186666666667, 870.2603333333333, 872.2021666666667, 874.1438333333333, 876.0856666666666, 878.0273333333333, 879.9691666666666, 881.9108333333334, 883.8526666666667, 885.7943333333334, 887.7361666666667, 889.6778333333333, 891.6196666666667, 893.5613333333333, 895.5031666666666, 897.445, 899.3866666666667, 901.3283333333334, 903.2701666666667, 905.212, 907.1536666666667, 909.0955, 911.037, 912.9788333333333, 914.9206666666666, 916.8623333333334, 918.804, 920.7458333333333, 922.6876666666667, 924.6293333333333, 926.571, 928.513, 930.4546666666666, 932.3963333333334, 934.3381666666667, 936.28, 938.2218333333333, 940.1638333333333, 942.1056666666667, 944.0473333333333, 945.9891666666666, 947.931, 949.8726666666666, 951.8146666666667, 953.7563333333334, 955.6981666666667, 957.64, 959.5816666666667, 961.5235, 963.4653333333333, 965.407, 967.3488333333333, 969.2905, 971.2321666666667, 973.174, 975.1156666666667, 977.0575, 978.9993333333333, 980.941, 982.8828333333333, 984.8245, 986.7663333333334, 988.708, 990.6496666666667, 992.5916666666667, 994.5335, 996.4753333333333, 998.417, 1000.359, 1002.3006666666666, 1004.2426666666667, 1006.1845, 1008.1261666666667, 1010.068, 1012.0096666666667, 1013.9513333333333, 1015.8931666666666, 1017.8348333333333, 1019.7766666666666, 1021.7185, 1023.6601666666667, 1025.602, 1027.5436666666667, 1029.4855, 1031.4273333333333, 1033.369, 1035.3108333333332, 1037.2525, 1039.1943333333334, 1041.1361666666667, 1043.078, 1045.02, 1046.9618333333333, 1048.9036666666666, 1050.8453333333334, 1052.7871666666667, 1054.729, 1056.6706666666666, 1058.6125, 1060.5541666666666, 1062.496, 1064.4378333333334, 1066.3796666666667, 1068.3211666666666, 1070.263, 1072.2046666666668, 1074.1463333333334, 1076.088, 1078.0298333333333, 1079.9716666666666, 1081.9135, 1083.8553333333334, 1085.7971666666667, 1087.739, 1089.6806666666666, 1091.6225, 1093.5643333333333, 1095.506, 1097.448, 1099.3896666666667, 1101.3313333333333, 1103.2731666666666, 1105.215, 1107.1566666666668, 1109.0983333333334, 1111.04, 1112.982, 1114.9236666666666, 1116.8656666666666, 1118.8073333333334, 1120.749, 1122.691, 1124.6328333333333, 1126.5743333333332, 1128.5161666666668, 1130.4578333333334, 1132.3996666666667, 1134.3413333333333, 1136.283, 1138.225, 1140.1668333333334, 1142.1085, 1144.0503333333334, 1145.992, 1147.9338333333333, 1149.8755, 1151.8171666666667, 1153.759, 1155.701, 1157.6426666666666, 1159.5843333333332, 1161.5263333333332, 1163.4681666666668, 1165.4098333333334, 1167.3515, 1169.2931666666666, 1171.235, 1173.1768333333334, 1175.1185, 1177.0603333333333, 1179.002, 1180.9441666666667, 1182.8858333333333, 1184.8276666666666, 1186.7696666666666, 1188.7113333333334, 1190.653, 1192.5948333333333, 1194.5365, 1196.4783333333332, 1198.4203333333332, 1200.362, 1202.3038333333334, 1204.2456666666667, 1206.1873333333333, 1208.129, 1210.071, 1212.0126666666667, 1213.9546666666668, 1215.8963333333334, 1217.8381666666667, 1219.78, 1221.7216666666666, 1223.6635, 1225.6053333333334, 1227.547, 1229.489, 1231.4308333333333, 1233.3723333333332, 1235.3143333333333, 1237.256, 1239.1976666666667, 1241.1395, 1243.0813333333333, 1245.0231666666666, 1246.965, 1248.9066666666668, 1250.8483333333334, 1252.7901666666667, 1254.732, 1256.6738333333333, 1258.6156666666666, 1260.5573333333334, 1262.499, 1264.4408333333333, 1266.3823333333332, 1268.3243333333332, 1270.2661666666668, 1272.2078333333334, 1274.1496666666667, 1276.0915, 1278.0333333333333, 1279.975, 1281.9168333333334, 1283.8585, 1285.8003333333334, 1287.7418333333333, 1289.6836666666666, 1291.6253333333334, 1293.567, 1295.509, 1297.4508333333333, 1299.3925, 1301.3341666666668, 1303.2758333333334, 1305.2176666666667, 1307.1595, 1309.1011666666666, 1311.043, 1312.985, 1314.9268333333334, 1316.869, 1318.8106666666667, 1320.7523333333334, 1322.6941666666667, 1324.6358333333333, 1326.5776666666666], "originalSignal": [190, 176, 184, 161, 178, 182, 174, 177, 156, 179, 160, 161, 167, 153, 162, 159, 125, 136, 170, 163, 164, 177, 137, 149, 137, 180, 151, 163, 168, 157, 174, 139, 176, 158, 163, 176, 162, 135, 151, 155, 162, 148, 157, 167, 172, 157, 172, 145, 156, 167, 181, 151, 149, 160, 145, 161, 189, 135, 167, 182, 157, 166, 170, 165, 159, 167, 167, 132, 143, 176, 161, 160, 139, 146, 184, 163, 160, 177, 146, 179, 166, 178, 160, 136, 173, 157, 177, 181, 178, 163, 162, 145, 161, 175, 159, 175, 162, 163, 180, 156, 181, 175, 158, 162, 162, 178, 176, 159, 179, 183, 185, 182, 136, 164, 180, 150, 181, 151, 188, 159, 192, 154, 175, 166, 173, 188, 196, 193, 176, 180, 202, 158, 203, 187, 159, 149, 178, 205, 165, 167, 187, 171, 203, 171, 196, 174, 190, 209, 180, 190, 198, 193, 200, 201, 218, 201, 189, 194, 221, 208, 191, 204, 216, 219, 209, 185, 221, 224, 213, 207, 213, 185, 212, 191, 224, 197, 223, 215, 199, 236, 196, 202, 215, 217, 227, 233, 192, 230, 207, 239, 239, 202, 230, 227, 235, 214, 209, 219, 234, 228, 219, 231, 233, 239, 247, 211, 250, 214, 227, 229, 238, 249, 256, 208, 227, 218, 228, 218, 215, 249, 248, 234, 264, 265, 257, 258, 259, 266, 243, 230, 235, 266, 276, 249, 262, 257, 248, 262, 243, 248, 279, 272, 240, 263, 283, 283, 281, 274, 263, 282, 262, 292, 293, 264, 285, 285, 286, 265, 265, 314, 274, 318, 282, 306, 290, 277, 298, 278, 296, 291, 307, 302, 316, 286, 318, 325, 298, 303, 299, 327, 310, 302, 321, 321, 316, 298, 316, 333, 337, 325, 321, 306, 329, 329, 332, 365, 348, 311, 322, 333, 351, 358, 357, 352, 358, 348, 349, 345, 370, 347, 359, 360, 369, 374, 364, 357, 388, 370, 395, 360, 360, 394, 403, 397, 359, 382, 391, 413, 409, 377, 402, 413, 389, 420, 407, 406, 439, 406, 413, 427, 444, 420, 419, 448, 445, 448, 441, 438, 450, 441, 460, 481, 476, 451, 474, 462, 488, 473, 481, 469, 489, 496, 490, 509, 489, 518, 515, 555, 505, 510, 540, 515, 522, 530, 551, 548, 547, 569, 572, 552, 578, 551, 563, 585, 566, 597, 581, 605, 607, 625, 639, 629, 643, 633, 627, 644, 654, 652, 676, 659, 674, 684, 675, 699, 687, 683, 703, 707, 714, 723, 717, 712, 725, 755, 758, 752, 773, 749, 761, 782, 790, 791, 785, 798, 797, 816, 807, 807, 823, 838, 849, 828, 850, 872, 887, 863, 887, 875, 889, 882, 888, 919, 907, 923, 910, 919, 920, 932, 925, 953, 959, 974, 969, 970, 975, 999, 995, 999, 1001, 1013, 1009, 1017, 1040, 1030, 1045, 1047, 1044, 1067, 1077, 1076, 1085, 1103, 1097, 1116, 1129, 1136, 1146, 1139, 1149, 1139, 1128, 1177, 1161, 1197, 1193, 1198, 1194, 1221, 1248, 1233, 1241, 1274, 1266, 1250, 1287, 1263, 1268, 1289, 1297, 1297, 1316, 1318, 1334, 1327, 1351, 1364, 1356, 1396, 1397, 1385, 1391, 1420, 1408, 1457, 1470, 1454, 1453, 1477, 1483, 1446, 1482, 1518, 1525, 1517, 1497, 1550, 1534, 1583, 1564, 1561, 1592, 1599, 1607, 1598, 1615, 1622, 1658, 1686, 1682, 1668, 1681, 1678, 1654, 1726, 1753, 1717, 1752, 1713, 1786, 1761, 1788, 1832, 1838, 1790, 1804, 1790, 1844, 1901, 1821, 1854, 1884, 1867, 1931, 1925, 1916, 1971, 2022, 1915, 1979, 1926, 1944, 1937, 1999, 1972, 1949, 2028, 2047, 2047, 2014, 2024, 1995, 2034, 2007, 2027, 2040, 2003, 2002, 2018, 1996, 2022, 2062, 2038, 2095, 2050, 2059, 2014, 2114, 2041, 2023, 2131, 2152, 2038, 2078, 2080, 2044, 2139, 2098, 2095, 2105, 2111, 2152, 2146, 2133, 2123, 2092, 2185, 2115, 2159, 2089, 2119, 2097, 2126, 2086, 2103, 2193, 2081, 2200, 2093, 2193, 2069, 2171, 2119, 2141, 2118, 2094, 2088, 2157, 2111, 2178, 2110, 2159, 2119, 2122, 2198, 2133, 2165, 2169, 2189, 2159, 2095, 2184, 2132, 2161, 2104, 2158, 2146, 2108, 2148, 2194, 2145, 2178, 2123, 2144, 2131, 2114, 2155, 2199, 2122, 2117, 2209, 2127, 2230, 2138, 2224, 2119, 2179, 2155, 2164, 2173, 2186, 2140, 2202, 2139, 2173]}}}, "H9": {"measures": {"Abs": {"backgroundReferenceWell": "H4", "isBackgroundFor": [], "isBackground": false, "backgroundComputeMethod": null, "calibCurveInterval": [null, null], "calibCurveSmoothing": 20, "calibCurveExtrapolDistance": 0, "outlier": [1, 1, 0, 1, 1, 1, 0, 1, 1, 1, 1, 1, 1, 1, 1, 1, 1, 1, 1, 1, 1, 1, 1, 1, 1, 1, 1, 1, 0, 1, 1, 1, 1, 1, 1, 1, 1, 1, 1, 1, 1, 1, 1, 1, 1, 1, 1, 1, 1, 1, 1, 1, 1, 1, 1, 1, 0, 1, 1, 1, 1, 1, 1, 1, 1, 1, 1, 1, 1, 1, 1, 1, 1, 1, 1, 1, 1, 0, 1, 1, 1, 1, 1, 1, 1, 1, 1, 1, 1, 1, 1, 1, 1, 1, 1, 1, 1, 1, 1, 1, 1, 1, 1, 1, 1, 1, 1, 1, 1, 1, 1, 1, 1, 1, 1, 1, 1, 1, 1, 1, 1, 1, 1, 1, 1, 1, 1, 1, 1, 1, 1, 1, 1, 1, 1, 1, 1, 1, 1, 1, 1, 1, 1, 1, 1, 1, 0, 0, 1, 1, 1, 1, 1, 0, 1, 1, 1, 1, 1, 1, 0, 1, 1, 1, 1, 1, 1, 1, 1, 1, 1, 1, 1, 0, 1, 1, 1, 1, 1, 1, 1, 1, 0, 1, 1, 1, 1, 1, 1, 1, 1, 1, 1, 1, 1, 1, 1, 1, 0, 0, 1, 1, 0, 1, 1, 1, 1, 0, 1, 1, 1, 1, 0, 1, 1, 0, 1, 1, 1, 1, 1, 0, 1, 1, 1, 1, 1, 1, 1, 1, 1, 1, 1, 1, 1, 1, 1, 1, 1, 1, 1, 1, 1, 1, 1, 1, 1, 1, 1, 1, 1, 1, 1, 1, 1, 1, 1, 1, 1, 1, 1, 1, 1, 1, 1, 1, 1, 1, 1, 1, 1, 1, 1, 1, 1, 1, 1, 1, 1, 1, 0, 1, 1, 1, 1, 1, 1, 1, 1, 1, 1, 1, 1, 1, 1, 1, 1, 1, 1, 1, 1, 1, 1, 1, 1, 1, 1, 1, 1, 1, 0, 1, 0, 1, 1, 1, 1, 1, 1, 1, 1, 1, 1, 0, 1, 1, 1, 1, 1, 1, 1, 1, 1, 1, 1, 1, 1, 1, 1, 1, 1, 1, 1, 1, 1, 1, 1, 1, 1, 1, 1, 1, 0, 1, 1, 1, 1, 1, 1, 1, 1, 1, 1, 1, 1, 1, 1, 1, 1, 1, 1, 1, 1, 1, 1, 1, 1, 0, 1, 1, 1, 1, 1, 1, 1, 0, 1, 1, 1, 1, 1, 1, 1, 1, 1, 1, 1, 1, 1, 1, 1, 1, 1, 1, 1, 1, 1, 1, 1, 1, 1, 1, 1, 1, 1, 0, 1, 1, 1, 1, 1, 1, 1, 1, 1, 0, 1, 1, 1, 0, 1, 1, 1, 1, 1, 1, 1, 1, 0, 1, 1, 1, 1, 1, 1, 1, 1, 1, 0, 1, 1, 1, 1, 1, 0, 1, 1, 1, 1, 1, 1, 1, 1, 1, 1, 1, 0, 1, 1, 0, 1, 1, 1, 1, 1, 1, 0, 0, 1, 0, 1, 1, 0, 1, 1, 1, 0, 1, 1, 0, 1, 0, 1, 1, 1, 0, 1, 1, 1, 1, 1, 1, 0, 1, 1, 1, 1, 1, 1, 1, 1, 1, 1, 1, 1, 1, 1, 0, 1, 1, 1, 1, 1, 1, 1, 1, 1, 1, 1, 1, 1, 1, 1, 1, 1, 1, 1, 0, 1, 1, 1, 0, 1, 1, 1, 0, 1, 0, 1, 1, 1, 1, 1, 1, 1, 0, 1, 1, 1, 1, 1, 1, 1, 1, 0, 1, 1, 0, 1, 1, 1, 1, 1, 1, 0, 1, 1, 1, 1, 1, 1, 1, 1, 1, 0, 0, 0, 1, 1, 1, 0, 1, 1, 1, 1, 1, 0, 0, 1, 1, 1, 1, 1, 1, 1, 1, 1, 1, 0, 1, 1, 1, 1, 1, 1, 0, 1, 1, 1, 1, 1, 1, 1, 1, 0, 1, 1, 1, 1, 0, 1, 1, 1, 0, 1, 1, 1, 1, 1, 0, 1, 0, 0, 0, 0, 1, 1, 1, 1, 0, 1, 1, 0, 1, 1, 1, 1, 1, 1, 1, 1, 1, 0, 1, 1, 0, 1, 1, 1, 0, 1, 1, 0, 1, 0, 1, 0, 1, 0, 1, 1, 1, 1, 1], "outliersFilteringParameter": 0.0099, "trueCurveMarks": [[-3.1202345654822334, 0.07669268165435636], [444.92709388516613, 0.07953360419286713], [665.271598942107, 0.08764531241637846], [856.6958877103243, 0.1341723825330109], [1057.7602485747827, 0.2367240502256926], [1155.5381226938002, 0.34136666588004017], [1240.2014860060167, 0.37900383463118337], [1330.436573582747, 0.44338127146040807]], "time": [0.5286333333333333, 2.4882, 4.430133333333333, 6.3717, 8.313616666666666, 10.255233333333333, 12.19715, 14.138816666666667, 16.080383333333334, 18.022316666666665, 19.9639, 21.905566666666665, 23.847516666666667, 25.789316666666668, 27.73095, 29.672583333333332, 31.6148, 33.55661666666666, 35.49828333333333, 37.44015, 39.3821, 41.324, 43.2658, 45.207966666666664, 47.14973333333333, 49.09126666666667, 51.03285, 52.97473333333333, 54.91635, 56.85805, 58.8, 60.741816666666665, 62.68338333333333, 64.62533333333333, 66.56696666666667, 68.50888333333333, 70.4507, 72.39238333333333, 74.3342, 76.27615, 78.2177, 80.1593, 82.10135, 84.04311666666666, 85.9848, 87.92671666666666, 89.86833333333334, 91.81018333333333, 93.75183333333334, 95.69375, 97.63533333333334, 99.577, 101.5189, 103.46078333333334, 105.40268333333333, 107.34431666666667, 109.28616666666667, 111.2278, 113.16941666666666, 115.11131666666667, 117.05321666666667, 118.99513333333333, 120.93676666666667, 122.87888333333333, 124.8208, 126.76268333333333, 128.70455, 130.64646666666667, 132.58836666666667, 134.52993333333333, 136.4719, 138.41385, 140.35506666666666, 142.29701666666668, 144.23891666666665, 146.18075, 148.1227, 150.06423333333333, 152.0062, 153.94831666666667, 155.89023333333333, 157.83226666666667, 159.7737, 161.71553333333333, 163.65695, 165.59883333333335, 167.5405, 169.48283333333333, 171.42433333333332, 173.366, 175.30783333333332, 177.24933333333334, 179.19133333333335, 181.133, 183.07483333333334, 185.0165, 186.95833333333334, 188.9, 190.84183333333334, 192.7835, 194.7255, 196.667, 198.609, 200.55083333333334, 202.49266666666668, 204.43433333333334, 206.376, 208.3175, 210.2595, 212.20116666666667, 214.143, 216.08483333333334, 218.02683333333334, 219.96833333333333, 221.91033333333334, 223.85183333333333, 225.79383333333334, 227.73566666666667, 229.67766666666665, 231.6195, 233.561, 235.503, 237.44466666666668, 239.38666666666666, 241.32866666666666, 243.27016666666665, 245.21183333333335, 247.15366666666668, 249.09533333333334, 251.03716666666668, 252.97883333333334, 254.92066666666668, 256.8625, 258.8043333333333, 260.7461666666667, 262.68783333333334, 264.6295, 266.57166666666666, 268.5133333333333, 270.45533333333333, 272.39666666666665, 274.3383333333333, 276.28, 278.22183333333334, 280.16383333333334, 282.1053333333333, 284.0473333333333, 285.989, 287.93083333333334, 289.8725, 291.8143333333333, 293.756, 295.69783333333334, 297.6395, 299.58133333333336, 301.52316666666667, 303.46483333333333, 305.40683333333334, 307.34866666666665, 309.2903333333333, 311.232, 313.17383333333333, 315.11566666666664, 317.05733333333336, 318.99916666666667, 320.9411666666667, 322.883, 324.825, 326.7665, 328.7083333333333, 330.6503333333333, 332.5921666666667, 334.53366666666665, 336.47566666666665, 338.4173333333333, 340.3593333333333, 342.3011666666667, 344.24283333333335, 346.1843333333333, 348.126, 350.06783333333334, 352.0095, 353.9515, 355.8933333333333, 357.8351666666667, 359.777, 361.71866666666665, 363.6605, 365.6021666666667, 367.544, 369.48566666666665, 371.4273333333333, 373.3691666666667, 375.31083333333333, 377.25266666666664, 379.19433333333336, 381.1363333333333, 383.07783333333333, 385.01983333333334, 386.96166666666664, 388.9035, 390.84516666666667, 392.787, 394.72866666666664, 396.67066666666665, 398.61216666666667, 400.554, 402.49583333333334, 404.43766666666664, 406.37916666666666, 408.32116666666667, 410.2626666666667, 412.2045, 414.146, 416.0878333333333, 418.02983333333333, 419.9716666666667, 421.91333333333336, 423.85516666666666, 425.7968333333333, 427.7386666666667, 429.68033333333335, 431.622, 433.5638333333333, 435.5056666666667, 437.4476666666667, 439.38983333333334, 441.33116666666666, 443.273, 445.2146666666667, 447.1565, 449.09816666666666, 451.04, 452.9816666666667, 454.9236666666667, 456.86516666666665, 458.807, 460.749, 462.6906666666667, 464.63216666666665, 466.574, 468.516, 470.4576666666667, 472.3995, 474.34116666666665, 476.283, 478.2246666666667, 480.1666666666667, 482.10816666666665, 484.05, 485.9916666666667, 487.93333333333334, 489.875, 491.81666666666666, 493.75866666666667, 495.7006666666667, 497.6425, 499.58416666666665, 501.526, 503.4676666666667, 505.4095, 507.35116666666664, 509.2928333333333, 511.2345, 513.1763333333333, 515.1181666666666, 517.0598333333334, 519.0016666666667, 520.9433333333334, 522.8851666666667, 524.8268333333333, 526.7685, 528.7101666666666, 530.652, 532.5941666666666, 534.5358333333334, 536.4776666666667, 538.4191666666667, 540.3613333333333, 542.303, 544.245, 546.1866666666666, 548.1285, 550.07, 552.0123333333333, 553.9535, 555.8955, 557.837, 559.779, 561.7211666666667, 563.6626666666667, 565.6048333333333, 567.5463333333333, 569.4881666666666, 571.43, 573.3716666666667, 575.3136666666667, 577.2551666666667, 579.197, 581.139, 583.0806666666666, 585.0223333333333, 586.9641666666666, 588.9056666666667, 590.8476666666667, 592.7893333333334, 594.7308333333333, 596.6726666666667, 598.6143333333333, 600.556, 602.4978333333333, 604.4395, 606.381, 608.323, 610.265, 612.2065, 614.1481666666666, 616.09, 618.032, 619.9735, 621.9151666666667, 623.8568333333334, 625.7986666666667, 627.7403333333333, 629.6823333333333, 631.6236666666666, 633.5656666666666, 635.5073333333333, 637.4491666666667, 639.3908333333334, 641.3328333333334, 643.2743333333333, 645.216, 647.158, 649.0998333333333, 651.0413333333333, 652.9836666666666, 654.925, 656.8665, 658.8083333333333, 660.7501666666667, 662.692, 664.6335, 666.5751666666666, 668.5171666666666, 670.459, 672.4006666666667, 674.3423333333334, 676.2841666666667, 678.226, 680.1676666666667, 682.1093333333333, 684.051, 685.9926666666667, 687.9346666666667, 689.8763333333334, 691.8181666666667, 693.76, 695.7016666666667, 697.6436666666667, 699.5851666666666, 701.527, 703.4686666666666, 705.4111666666666, 707.3523333333334, 709.2941666666667, 711.2358333333333, 713.1773333333333, 715.1193333333333, 717.0611666666666, 719.0026666666666, 720.9446666666666, 722.8863333333334, 724.828, 726.7698333333333, 728.7116666666667, 730.6533333333333, 732.5951666666666, 734.5368333333333, 736.4786666666666, 738.4205, 740.3621666666667, 742.304, 744.2456666666667, 746.1873333333333, 748.129, 750.0708333333333, 752.0125, 753.9541666666667, 755.896, 757.8376666666667, 759.7793333333333, 761.7211666666667, 763.6628333333333, 765.605, 767.5463333333333, 769.4885, 771.4298333333334, 773.3716666666667, 775.3133333333334, 777.2551666666667, 779.1968333333333, 781.1366666666667, 783.0803333333333, 785.022, 786.9638333333334, 788.9056666666667, 790.8473333333334, 792.789, 794.731, 796.6728333333333, 798.6145, 800.5563333333333, 802.4981666666666, 804.4376666666667, 806.3816666666667, 808.3233333333334, 810.2651666666667, 812.2068333333333, 814.1488333333333, 816.0903333333333, 818.0323333333333, 819.9738333333333, 821.9136666666667, 823.8573333333334, 825.7991666666667, 827.7408333333333, 829.6828333333333, 831.6248333333333, 833.5663333333333, 835.5081666666666, 837.4496666666666, 839.3915, 841.3333333333334, 843.2751666666667, 845.2168333333333, 847.1593333333333, 849.1008333333333, 851.0428333333333, 852.9851666666667, 854.9265, 856.8683333333333, 858.81, 860.7518333333334, 862.6935, 864.6353333333333, 866.577, 868.519, 870.4605, 872.4021666666666, 874.3441666666666, 876.2856666666667, 878.2275, 880.1691666666667, 882.1111666666667, 884.0526666666667, 885.9943333333333, 887.9363333333333, 889.8781666666666, 891.8196666666666, 893.7616666666667, 895.7031666666667, 897.6451666666667, 899.5868333333333, 901.5286666666667, 903.4703333333333, 905.4118333333333, 907.3543333333333, 909.2956666666666, 911.2373333333334, 913.179, 915.1208333333333, 917.0625, 919.0043333333333, 920.946, 922.8878333333333, 924.83, 926.7713333333334, 928.713, 930.6548333333334, 932.5965, 934.5383333333333, 936.48, 938.4218333333333, 940.3638333333333, 942.3056666666666, 944.2473333333334, 946.1893333333334, 948.131, 950.0726666666667, 952.0146666666667, 953.9563333333333, 955.8983333333333, 957.84, 959.7818333333333, 961.7235, 963.6653333333334, 965.6073333333334, 967.549, 969.4908333333333, 971.4323333333333, 973.374, 975.3156666666666, 977.2576666666666, 979.1993333333334, 981.1413333333334, 983.0831666666667, 985.0246666666667, 986.9663333333333, 988.9081666666667, 990.85, 992.7916666666666, 994.7335, 996.6753333333334, 998.6173333333334, 1000.559, 1002.5008333333334, 1004.4426666666667, 1006.3845, 1008.3263333333333, 1010.2685, 1012.2096666666666, 1014.1516666666666, 1016.0936666666666, 1018.035, 1019.9766666666667, 1021.9186666666667, 1023.8605, 1025.8021666666666, 1027.744, 1029.6856666666667, 1031.6275, 1033.5691666666667, 1035.511, 1037.4526666666666, 1039.3945, 1041.3361666666667, 1043.278, 1045.22, 1047.1618333333333, 1049.1036666666666, 1051.0456666666666, 1052.9873333333333, 1054.929, 1056.871, 1058.8126666666667, 1060.7545, 1062.6961666666666, 1064.6376666666667, 1066.5796666666668, 1068.5215, 1070.4631666666667, 1072.4046666666666, 1074.3466666666666, 1076.2883333333334, 1078.23, 1080.172, 1082.1135, 1084.0553333333332, 1085.9971666666668, 1087.9396666666667, 1089.881, 1091.8226666666667, 1093.7645, 1095.7063333333333, 1097.648, 1099.5898333333334, 1101.5315, 1103.4733333333334, 1105.415, 1107.3568333333333, 1109.2985, 1111.2401666666667, 1113.182, 1115.124, 1117.0655, 1119.0075, 1120.9493333333332, 1122.891, 1124.8328333333334, 1126.7746666666667, 1128.7163333333333, 1130.6578333333334, 1132.5998333333334, 1134.5415, 1136.4833333333333, 1138.425, 1140.3668333333333, 1142.3088333333333, 1144.2503333333334, 1146.1923333333334, 1148.1338333333333, 1150.0758333333333, 1152.0176666666666, 1153.959, 1155.901, 1157.8428333333334, 1159.7848333333334, 1161.7263333333333, 1163.6683333333333, 1165.6101666666666, 1167.5516666666667, 1169.4933333333333, 1171.4351666666666, 1173.3768333333333, 1175.3186666666666, 1177.2603333333334, 1179.2023333333334, 1181.1441666666667, 1183.0861666666667, 1185.0283333333334, 1186.9696666666666, 1188.9113333333332, 1190.8533333333332, 1192.795, 1194.7368333333334, 1196.6785, 1198.6203333333333, 1200.5621666666666, 1202.5038333333334, 1204.4456666666667, 1206.3873333333333, 1208.3291666666667, 1210.271, 1212.2128333333333, 1214.1546666666666, 1216.0965, 1218.0381666666667, 1219.98, 1221.9218333333333, 1223.8636666666666, 1225.8056666666666, 1227.7473333333332, 1229.689, 1231.6308333333334, 1233.5726666666667, 1235.5143333333333, 1237.4563333333333, 1239.3978333333334, 1241.3395, 1243.2816666666668, 1245.2231666666667, 1247.165, 1249.1068333333333, 1251.0483333333334, 1252.9903333333334, 1254.9321666666667, 1256.8741666666667, 1258.8156666666666, 1260.7576666666666, 1262.6993333333332, 1264.6408333333334, 1266.5826666666667, 1268.5243333333333, 1270.4661666666666, 1272.4081666666666, 1274.3496666666667, 1276.2916666666667, 1278.2336666666667, 1280.175, 1282.117, 1284.0586666666666, 1286.0005, 1287.9421666666667, 1289.8836666666666, 1291.8256666666666, 1293.7671666666668, 1295.709, 1297.6508333333334, 1299.5926666666667, 1301.5343333333333, 1303.4761666666666, 1305.4178333333334, 1307.3595, 1309.3013333333333, 1311.2431666666666, 1313.185, 1315.1266666666668, 1317.0686666666666, 1319.0106666666666, 1320.9526666666666, 1322.8943333333334, 1324.8361666666667, 1326.7776666666666], "originalSignal": [0.1265999972820282, 0.34630000591278076, 0.08399999886751175, 0.12110000103712082, 0.12120000272989273, 0.0989999994635582, 0.08529999852180481, 0.17640000581741333, 0.16040000319480896, 0.12380000203847885, 0.11800000071525574, 0.11020000278949738, 0.2590000033378601, 0.3831000030040741, 0.24070000648498535, 0.1234000027179718, 0.1485999971628189, 0.13369999825954437, 0.2727000117301941, 0.1860000044107437, 0.37389999628067017, 0.3578000068664551, 0.2484000027179718, 0.18119999766349792, 0.3102000057697296, 0.156700000166893, 0.13590000569820404, 0.24369999766349792, 0.08510000258684158, 0.0877000018954277, 0.09600000083446503, 0.09759999811649323, 0.13519999384880066, 0.23510000109672546, 0.09000000357627869, 0.3434000015258789, 0.2921999990940094, 0.24390000104904175, 0.23669999837875366, 0.10989999771118164, 0.27549999952316284, 0.20579999685287476, 0.15299999713897705, 0.1501999944448471, 0.1728000044822693, 0.40959998965263367, 0.3625999987125397, 0.18170000612735748, 0.3109000027179718, 0.12729999423027039, 0.25110000371932983, 0.12290000170469284, 0.1363999992609024, 0.0925000011920929, 0.33629998564720154, 0.12620000541210175, 0.0869000032544136, 0.2944999933242798, 0.31540000438690186, 0.15199999511241913, 0.09459999948740005, 0.13089999556541443, 0.22579999268054962, 0.09910000115633011, 0.14270000159740448, 0.1678999960422516, 0.10480000078678131, 0.09200000017881393, 0.09359999746084213, 0.1534000039100647, 0.2842000126838684, 0.17720000445842743, 0.2029000073671341, 0.22660000622272491, 0.21410000324249268, 0.14480000734329224, 0.1363999992609024, 0.0869000032544136, 0.13510000705718994, 0.10760000348091125, 0.10620000213384628, 0.22609999775886536, 0.15970000624656677, 0.163100004196167, 0.30820000171661377, 0.1770000010728836, 0.35440000891685486, 0.0957999974489212, 0.23649999499320984, 0.09179999679327011, 0.12710000574588776, 0.3156000077724457, 0.29330000281333923, 0.13120000064373016, 0.23720000684261322, 0.14409999549388885, 0.11760000139474869, 0.13809999823570251, 0.10559999942779541, 0.08839999884366989, 0.26019999384880066, 0.16030000150203705, 0.13459999859333038, 0.27309998869895935, 0.08869999647140503, 0.1550000011920929, 0.09520000219345093, 0.2653999924659729, 0.2605000138282776, 0.2004999965429306, 0.3727000057697296, 0.2694000005722046, 0.12620000541210175, 0.14910000562667847, 0.2766999900341034, 0.11779999732971191, 0.11580000072717667, 0.2021999955177307, 0.2125999927520752, 0.41350001096725464, 0.2992999851703644, 0.23389999568462372, 0.09989999979734421, 0.11919999867677689, 0.22360000014305115, 0.12880000472068787, 0.13519999384880066, 0.1762000024318695, 0.1518000066280365, 0.28029999136924744, 0.1266999989748001, 0.30959999561309814, 0.08860000222921371, 0.0908999964594841, 0.13910000026226044, 0.1876000016927719, 0.23190000653266907, 0.11140000075101852, 0.14339999854564667, 0.22550000250339508, 0.1046999990940094, 0.13120000064373016, 0.3425999879837036, 0.272599995136261, 0.22130000591278076, 0.28769999742507935, 0.08760000020265579, 0.08550000190734863, 0.09210000187158585, 0.11270000040531158, 0.13169999420642853, 0.1039000004529953, 0.3612000048160553, 0.08780000358819962, 0.10080000013113022, 0.1429000049829483, 0.24719999730587006, 0.19609999656677246, 0.1046999990940094, 0.09929999709129333, 0.08730000257492065, 0.21819999814033508, 0.40290001034736633, 0.1412999927997589, 0.15219999849796295, 0.14149999618530273, 0.23180000483989716, 0.12809999287128448, 0.2215999960899353, 0.32170000672340393, 0.12520000338554382, 0.10769999772310257, 0.29249998927116394, 0.08569999784231186, 0.19449999928474426, 0.1437000036239624, 0.11760000139474869, 0.27000001072883606, 0.1039000004529953, 0.12880000472068787, 0.3531999886035919, 0.18870000541210175, 0.08640000224113464, 0.08889999985694885, 0.3433000147342682, 0.10660000145435333, 0.09510000050067902, 0.21119999885559082, 0.18950000405311584, 0.12999999523162842, 0.21860000491142273, 0.16940000653266907, 0.3433000147342682, 0.13490000367164612, 0.14560000598430634, 0.16189999878406525, 0.24779999256134033, 0.14190000295639038, 0.08810000121593475, 0.08619999885559082, 0.22599999606609344, 0.09179999679327011, 0.08839999884366989, 0.11339999735355377, 0.2896000146865845, 0.22390000522136688, 0.19130000472068787, 0.0860000029206276, 0.1421000063419342, 0.28519999980926514, 0.11289999634027481, 0.12700000405311584, 0.08569999784231186, 0.2728999853134155, 0.27079999446868896, 0.08669999986886978, 0.20409999787807465, 0.11219999939203262, 0.10050000250339508, 0.10520000010728836, 0.3467000126838684, 0.0868000015616417, 0.28360000252723694, 0.2939000129699707, 0.12849999964237213, 0.12520000338554382, 0.37860000133514404, 0.10459999740123749, 0.11159999668598175, 0.26010000705718994, 0.11569999903440475, 0.10490000247955322, 0.272599995136261, 0.09040000289678574, 0.14569999277591705, 0.11249999701976776, 0.14020000398159027, 0.2994000017642975, 0.10350000113248825, 0.21469999849796295, 0.09040000289678574, 0.13459999859333038, 0.10540000349283218, 0.09860000014305115, 0.12300000339746475, 0.10649999976158142, 0.2345000058412552, 0.2079000025987625, 0.1809999942779541, 0.10010000318288803, 0.22010000050067902, 0.19130000472068787, 0.373199999332428, 0.15199999511241913, 0.13420000672340393, 0.14820000529289246, 0.12269999831914902, 0.25270000100135803, 0.2257000058889389, 0.10329999774694443, 0.13570000231266022, 0.26570001244544983, 0.13300000131130219, 0.20149999856948853, 0.1679999977350235, 0.11060000211000443, 0.19820000231266022, 0.13210000097751617, 0.11020000278949738, 0.20180000364780426, 0.17949999868869781, 0.24379999935626984, 0.1451999992132187, 0.27149999141693115, 0.33480000495910645, 0.0940999984741211, 0.16089999675750732, 0.17759999632835388, 0.14259999990463257, 0.21279999613761902, 0.09300000220537186, 0.120899997651577, 0.19850000739097595, 0.13289999961853027, 0.23280000686645508, 0.4336000084877014, 0.17180000245571136, 0.1136000007390976, 0.1826999932527542, 0.14020000398159027, 0.1923999935388565, 0.13429999351501465, 0.10329999774694443, 0.15449999272823334, 0.31040000915527344, 0.2750000059604645, 0.20759999752044678, 0.4041000008583069, 0.383899986743927, 0.12520000338554382, 0.10700000077486038, 0.10830000042915344, 0.2289000004529953, 0.35580000281333923, 0.3815999925136566, 0.10029999911785126, 0.1826999932527542, 0.24629999697208405, 0.3050000071525574, 0.1274999976158142, 0.0934000015258789, 0.1136000007390976, 0.09399999678134918, 0.13950000703334808, 0.19370000064373016, 0.350600004196167, 0.15960000455379486, 0.2531000077724457, 0.3671000003814697, 0.2696000039577484, 0.22869999706745148, 0.133200004696846, 0.10409999638795853, 0.09520000219345093, 0.2815999984741211, 0.09790000319480896, 0.24950000643730164, 0.2700999975204468, 0.4350000023841858, 0.13609999418258667, 0.16099999845027924, 0.1379999965429306, 0.21140000224113464, 0.36070001125335693, 0.1460999995470047, 0.301800012588501, 0.10769999772310257, 0.29600000381469727, 0.17890000343322754, 0.3804999887943268, 0.16169999539852142, 0.13179999589920044, 0.1589999943971634, 0.15230000019073486, 0.19830000400543213, 0.10010000318288803, 0.12039999663829803, 0.12160000205039978, 0.16949999332427979, 0.265500009059906, 0.11129999905824661, 0.17659999430179596, 0.10080000013113022, 0.11110000312328339, 0.18930000066757202, 0.15109999477863312, 0.10419999808073044, 0.3174000084400177, 0.11789999902248383, 0.1362999975681305, 0.28949999809265137, 0.16899999976158142, 0.2590999901294708, 0.10840000212192535, 0.2572999894618988, 0.1574999988079071, 0.14000000059604645, 0.2459000051021576, 0.31349998712539673, 0.20110000669956207, 0.3847000002861023, 0.3222000002861023, 0.2896000146865845, 0.16019999980926514, 0.1745000034570694, 0.1347000002861023, 0.15049999952316284, 0.10830000042915344, 0.36629998683929443, 0.3452000021934509, 0.16599999368190765, 0.15469999611377716, 0.11680000275373459, 0.17730000615119934, 0.12479999661445618, 0.1111999973654747, 0.2475000023841858, 0.2549999952316284, 0.37959998846054077, 0.15000000596046448, 0.2840999960899353, 0.1712999939918518, 0.34459999203681946, 0.38909998536109924, 0.14820000529289246, 0.23309999704360962, 0.4065999984741211, 0.37770000100135803, 0.13410000503063202, 0.12489999830722809, 0.3547999858856201, 0.25189998745918274, 0.2198999971151352, 0.4496999979019165, 0.42260000109672546, 0.20229999721050262, 0.15719999372959137, 0.29840001463890076, 0.14270000159740448, 0.13300000131130219, 0.3828999996185303, 0.24279999732971191, 0.20419999957084656, 0.14810000360012054, 0.22990000247955322, 0.12460000067949295, 0.15970000624656677, 0.37540000677108765, 0.15760000050067902, 0.2596000134944916, 0.16439999639987946, 0.15000000596046448, 0.31790000200271606, 0.1362999975681305, 0.33709999918937683, 0.12780000269412994, 0.1404999941587448, 0.35830000042915344, 0.2603999972343445, 0.13619999587535858, 0.2037999927997589, 0.15240000188350677, 0.16179999709129333, 0.17630000412464142, 0.19949999451637268, 0.17949999868869781, 0.16930000483989716, 0.15839999914169312, 0.13809999823570251, 0.19779999554157257, 0.25459998846054077, 0.3248000144958496, 0.36399999260902405, 0.14880000054836273, 0.2759999930858612, 0.22349999845027924, 0.18520000576972961, 0.17900000512599945, 0.1460999995470047, 0.16369999945163727, 0.37779998779296875, 0.3073999881744385, 0.19300000369548798, 0.33629998564720154, 0.1534000039100647, 0.22499999403953552, 0.16899999976158142, 0.3684000074863434, 0.16670000553131104, 0.32839998602867126, 0.20829999446868896, 0.17890000343322754, 0.3264999985694885, 0.18299999833106995, 0.18299999833106995, 0.33219999074935913, 0.1526000052690506, 0.36579999327659607, 0.39070001244544983, 0.15780000388622284, 0.36910000443458557, 0.20409999787807465, 0.3483999967575073, 0.4747999906539917, 0.210999995470047, 0.289000004529953, 0.16300000250339508, 0.17440000176429749, 0.18629999458789825, 0.1647000014781952, 0.3411000072956085, 0.2290000021457672, 0.18000000715255737, 0.21950000524520874, 0.1868000030517578, 0.3111000061035156, 0.1875, 0.20080000162124634, 0.20800000429153442, 0.18459999561309814, 0.1996999979019165, 0.17710000276565552, 0.2084999978542328, 0.24130000174045563, 0.21739999949932098, 0.1973000019788742, 0.2621000111103058, 0.21230000257492065, 0.2485000044107437, 0.31150001287460327, 0.20669999718666077, 0.3833000063896179, 0.19519999623298645, 0.32190001010894775, 0.23479999601840973, 0.2558000087738037, 0.4083999991416931, 0.2590000033378601, 0.241799995303154, 0.39469999074935913, 0.3240000009536743, 0.3434999883174896, 0.4449000060558319, 0.1923999935388565, 0.41850000619888306, 0.2727000117301941, 0.2313999980688095, 0.21439999341964722, 0.23810000717639923, 0.22300000488758087, 0.24089999496936798, 0.3702000081539154, 0.25130000710487366, 0.27140000462532043, 0.2919999957084656, 0.22930000722408295, 0.24729999899864197, 0.23810000717639923, 0.3995000123977661, 0.4377000033855438, 0.21150000393390656, 0.4684999883174896, 0.41769999265670776, 0.3325999975204468, 0.26589998602867126, 0.2459000051021576, 0.2517000138759613, 0.23639999330043793, 0.42250001430511475, 0.2994999885559082, 0.3294000029563904, 0.2362000048160553, 0.28790000081062317, 0.2831999957561493, 0.2506999969482422, 0.24230000376701355, 0.3070000112056732, 0.24940000474452972, 0.27869999408721924, 0.5141000151634216, 0.2646999955177307, 0.2603999972343445, 0.32249999046325684, 0.3479999899864197, 0.2863999903202057, 0.2612000107765198, 0.49320000410079956, 0.3061999976634979, 0.44519999623298645, 0.3840999901294708, 0.28940001130104065, 0.28200000524520874, 0.3571000099182129, 0.26089999079704285, 0.2752000093460083, 0.41659998893737793, 0.3779999911785126, 0.28839999437332153, 0.4004000127315521, 0.3310999870300293, 0.357699990272522, 0.3944000005722046, 0.41499999165534973, 0.37940001487731934, 0.3034999966621399, 0.4052000045776367, 0.322299987077713, 0.5496000051498413, 0.29339998960494995, 0.3212999999523163, 0.3723999857902527, 0.43799999356269836, 0.4535999894142151, 0.35249999165534973, 0.3179999887943268, 0.3237999975681305, 0.3231000006198883, 0.4754999876022339, 0.4876999855041504, 0.4375999867916107, 0.3357999920845032, 0.34540000557899475, 0.4553999900817871, 0.525600016117096, 0.3540000021457672, 0.42890000343322754, 0.3443000018596649, 0.3391999900341034, 0.33390000462532043, 0.3634999990463257, 0.5264999866485596, 0.3855000138282776, 0.39570000767707825, 0.36489999294281006, 0.4027000069618225, 0.43470001220703125, 0.43369999527931213, 0.3337000012397766, 0.3513000011444092, 0.3682999908924103, 0.3772999942302704, 0.4309000074863434, 0.3804999887943268, 0.3758000135421753, 0.38839998841285706, 0.3677000105381012, 0.3702000081539154, 0.48910000920295715, 0.41999998688697815, 0.4228000044822693, 0.38989999890327454, 0.5302000045776367, 0.5753999948501587, 0.39989998936653137, 0.36640000343322754, 0.37860000133514404, 0.45489999651908875, 0.42660000920295715, 0.4171000123023987, 0.3693999946117401, 0.4936000108718872, 0.383899986743927, 0.413100004196167, 0.3686000108718872, 0.4088999927043915, 0.41600000858306885, 0.4657999873161316, 0.5177000164985657, 0.4745999872684479, 0.3871000111103058, 0.3991999924182892, 0.3815000057220459, 0.3937999904155731, 0.3898000121116638, 0.3919000029563904, 0.4235000014305115, 0.4027999937534332, 0.49630001187324524, 0.42320001125335693, 0.40059998631477356, 0.579200029373169, 0.4383000135421753, 0.4025000035762787, 0.5659999847412109, 0.5740000009536743, 0.3662000000476837, 0.4172999858856201, 0.5189999938011169, 0.48980000615119934, 0.4805000126361847, 0.6362000107765198, 0.44190001487731934, 0.4212000072002411, 0.44440001249313354, 0.4490000009536743, 0.40799999237060547, 0.4560000002384186, 0.43970000743865967, 0.5149999856948853, 0.4205000102519989, 0.45339998602867126, 0.5246000289916992, 0.4156999886035919, 0.4424999952316284, 0.426800012588501, 0.5608000159263611, 0.4357999861240387, 0.48500001430511475, 0.4343000054359436, 0.4593000113964081, 0.4212000072002411, 0.46320000290870667, 0.4993000030517578, 0.4575999975204468]}, "Fluo": {"backgroundReferenceWell": "H3", "isBackgroundFor": [], "isBackground": false, "backgroundComputeMethod": "calib", "calibCurveInterval": [null, null], "calibCurveSmoothing": 20, "calibCurveExtrapolDistance": 0, "outlier": [0, 0, 0, 0, 0, 0, 0, 0, 0, 0, 0, 0, 0, 0, 0, 0, 0, 0, 0, 0, 0, 0, 0, 0, 0, 0, 0, 0, 0, 0, 0, 0, 0, 0, 0, 0, 0, 0, 0, 0, 0, 0, 0, 0, 0, 0, 0, 0, 0, 0, 0, 0, 0, 0, 0, 0, 0, 0, 0, 0, 0, 0, 0, 0, 0, 0, 0, 0, 0, 0, 0, 0, 0, 0, 0, 0, 0, 0, 0, 0, 0, 0, 0, 0, 0, 0, 0, 0, 0, 0, 0, 0, 0, 0, 0, 0, 0, 0, 0, 0, 0, 0, 0, 0, 0, 0, 0, 0, 0, 0, 0, 0, 0, 0, 0, 0, 0, 0, 0, 0, 0, 0, 0, 0, 0, 0, 0, 0, 0, 0, 0, 0, 0, 0, 0, 0, 0, 0, 0, 0, 0, 0, 0, 0, 0, 0, 0, 0, 0, 0, 0, 0, 0, 0, 0, 0, 0, 0, 0, 0, 0, 0, 0, 0, 0, 0, 0, 0, 0, 0, 0, 0, 0, 0, 0, 0, 0, 0, 0, 0, 0, 0, 0, 0, 0, 0, 0, 0, 0, 0, 0, 0, 0, 0, 0, 0, 0, 0, 0, 0, 0, 0, 0, 0, 0, 0, 0, 0, 0, 0, 0, 0, 0, 0, 0, 0, 0, 0, 0, 0, 0, 0, 0, 0, 0, 0, 0, 0, 0, 0, 0, 0, 0, 0, 0, 0, 0, 0, 0, 0, 0, 0, 0, 0, 0, 0, 0, 0, 0, 0, 0, 0, 0, 0, 0, 0, 0, 0, 0, 0, 0, 0, 0, 0, 0, 0, 0, 0, 0, 0, 0, 0, 0, 0, 0, 0, 0, 0, 0, 0, 0, 0, 0, 0, 0, 0, 0, 0, 0, 0, 0, 0, 0, 0, 0, 0, 0, 0, 0, 0, 0, 0, 0, 0, 0, 0, 0, 0, 0, 0, 0, 0, 0, 0, 0, 0, 0, 0, 0, 0, 0, 0, 0, 0, 0, 0, 0, 0, 0, 0, 0, 0, 0, 0, 0, 0, 0, 0, 0, 0, 0, 0, 0, 0, 0, 0, 0, 0, 0, 0, 0, 0, 0, 0, 0, 0, 0, 0, 0, 0, 0, 0, 0, 0, 0, 0, 0, 0, 0, 0, 0, 0, 0, 0, 0, 0, 0, 0, 0, 0, 0, 0, 0, 0, 0, 0, 0, 0, 0, 0, 0, 0, 0, 0, 0, 0, 0, 0, 0, 0, 0, 0, 0, 0, 0, 0, 0, 0, 0, 0, 0, 0, 0, 0, 0, 0, 0, 0, 0, 0, 0, 0, 0, 0, 0, 0, 0, 0, 0, 0, 0, 0, 0, 0, 0, 0, 0, 0, 0, 0, 0, 0, 0, 0, 0, 0, 0, 0, 0, 0, 0, 0, 0, 0, 0, 0, 0, 0, 0, 0, 0, 0, 0, 0, 0, 0, 0, 0, 0, 0, 0, 0, 0, 0, 0, 0, 0, 0, 0, 0, 0, 0, 0, 0, 0, 0, 0, 0, 0, 0, 1, 0, 0, 0, 0, 0, 0, 0, 0, 0, 0, 0, 0, 0, 0, 0, 0, 0, 0, 1, 0, 0, 0, 0, 0, 0, 0, 0, 1, 0, 0, 0, 1, 0, 0, 0, 0, 0, 0, 0, 1, 1, 0, 0, 1, 0, 0, 0, 1, 0, 1, 0, 0, 0, 0, 1, 1, 0, 1, 1, 0, 0, 0, 0, 0, 1, 1, 1, 0, 0, 0, 1, 1, 0, 0, 0, 0, 0, 1, 0, 0, 0, 1, 1, 1, 1, 0, 0, 0, 0, 0, 1, 1, 1, 1, 1, 1, 0, 1, 1, 0, 0, 1, 1, 0, 1, 1, 1, 0, 1, 1, 1, 1, 1, 0, 1, 1, 1, 1, 1, 1, 1, 1, 0, 1, 1, 1, 1, 1, 1, 1, 1, 1, 1, 1, 1, 1, 0, 1, 1, 1, 1, 1, 1, 1, 1, 1, 1, 1, 1, 1, 1, 1, 1, 1, 1, 1, 1, 1, 1, 1, 1, 1, 0, 1, 1, 1, 1, 1, 1, 1, 1, 0, 0, 1, 1, 0, 1, 1, 1, 1, 1, 1, 1, 1, 1, 1, 0, 0, 1, 1, 1, 1, 1], "outliersFilteringParameter": 50, "trueCurveMarks": [[-7.089954622871048, 129.67581047381546], [541.3748105732743, 159.6009975062344], [674.7321551501678, 219.45137157107231], [776.878206315448, 339.15211970074813], [897.4672944966815, 588.5286783042394], [979.7516134909349, 877.8054862842893], [1025.1498584532817, 1117.2069825436408], [1052.1050663996753, 1356.6084788029925], [1100.3407016721685, 1805.4862842892767], [1189.7184964417886, 2643.3915211970075], [1330.1693167940489, 3620.947630922693]], "time": [0.53, 2.4722, 4.414, 6.3557, 8.2975, 10.239266666666667, 12.18095, 14.12265, 16.064316666666667, 18.006, 19.947783333333334, 21.889533333333333, 23.831333333333333, 25.773016666666667, 27.71485, 29.656833333333335, 31.598683333333334, 33.5404, 35.48215, 37.4242, 39.365966666666665, 41.30785, 43.249966666666666, 45.191633333333336, 47.1333, 49.0751, 51.016783333333336, 52.95843333333333, 54.900133333333336, 56.84198333333333, 58.7838, 60.7255, 62.667316666666665, 64.60906666666666, 66.55085, 68.49278333333334, 70.43456666666667, 72.37635, 74.31808333333333, 76.25986666666667, 78.20161666666667, 80.14333333333333, 82.08516666666667, 84.02693333333333, 85.96866666666666, 87.91041666666666, 89.85218333333333, 91.79388333333333, 93.7357, 95.6774, 97.61905, 99.56091666666667, 101.5028, 103.4446, 105.38638333333333, 107.32811666666667, 109.26983333333334, 111.2115, 113.15333333333334, 115.09528333333333, 117.03711666666666, 118.97878333333334, 120.92096666666667, 122.86278333333334, 124.80465, 126.74656666666667, 128.68845, 130.6303, 132.57206666666667, 134.5138, 136.45551666666665, 138.39726666666667, 140.33896666666666, 142.28095, 144.22278333333333, 146.1646, 148.1063, 150.04816666666667, 151.99035, 153.93213333333333, 155.87383333333332, 157.81568333333334, 159.7574, 161.69918333333334, 163.64088333333333, 165.58253333333334, 167.5245, 169.46633333333332, 171.408, 173.34983333333332, 175.2915, 177.23333333333332, 179.175, 181.11683333333335, 183.0585, 185.00033333333334, 186.94216666666668, 188.88383333333334, 190.82566666666668, 192.76733333333334, 194.70916666666668, 196.651, 198.59283333333335, 200.53466666666668, 202.47633333333334, 204.418, 206.35966666666667, 208.30133333333333, 210.24316666666667, 212.185, 214.12683333333334, 216.06866666666667, 218.0105, 219.95216666666667, 221.894, 223.83583333333334, 225.77766666666668, 227.71966666666665, 229.66133333333335, 231.60316666666668, 233.545, 235.48666666666668, 237.42883333333333, 239.37066666666666, 241.31233333333333, 243.254, 245.19566666666665, 247.1375, 249.07933333333332, 251.021, 252.96266666666668, 254.9045, 256.84633333333335, 258.78816666666665, 260.7298333333333, 262.6716666666667, 264.6135, 266.55516666666665, 268.4968333333333, 270.4386666666667, 272.38033333333334, 274.32216666666665, 276.264, 278.2058333333333, 280.1475, 282.08933333333334, 284.031, 285.9728333333333, 287.9145, 289.85633333333334, 291.798, 293.7398333333333, 295.6815, 297.6235, 299.56516666666664, 301.507, 303.44866666666667, 305.3905, 307.33233333333334, 309.274, 311.2158333333333, 313.15766666666667, 315.09933333333333, 317.04133333333334, 318.98316666666665, 320.925, 322.8668333333333, 324.8085, 326.7505, 328.69233333333335, 330.63416666666666, 332.5758333333333, 334.5176666666667, 336.45933333333335, 338.40116666666665, 340.343, 342.2848333333333, 344.2265, 346.16816666666665, 348.1098333333333, 350.0516666666667, 351.9935, 353.93533333333335, 355.87716666666665, 357.819, 359.7608333333333, 361.7025, 363.64416666666665, 365.586, 367.5276666666667, 369.4695, 371.41133333333335, 373.353, 375.29466666666667, 377.2365, 379.17816666666664, 381.11983333333336, 383.0618333333333, 385.0038333333333, 386.9455, 388.88733333333334, 390.82916666666665, 392.7708333333333, 394.7126666666667, 396.65433333333334, 398.596, 400.5378333333333, 402.4796666666667, 404.4215, 406.36316666666664, 408.3048333333333, 410.2465, 412.1881666666667, 414.13, 416.07166666666666, 418.0135, 419.95533333333333, 421.8971666666667, 423.83883333333335, 425.78066666666666, 427.7223333333333, 429.6641666666667, 431.60583333333335, 433.54783333333336, 435.48966666666666, 437.4315, 439.3731666666667, 441.315, 443.25666666666666, 445.1985, 447.1401666666667, 449.082, 451.02383333333336, 452.9655, 454.9073333333333, 456.849, 458.791, 460.73266666666666, 462.6745, 464.6161666666667, 466.558, 468.49966666666666, 470.4415, 472.3831666666667, 474.325, 476.26666666666665, 478.2085, 480.1501666666667, 482.092, 484.03366666666665, 485.9753333333333, 487.9171666666667, 489.859, 491.80066666666664, 493.74266666666665, 495.6845, 497.6261666666667, 499.568, 501.50966666666665, 503.4515, 505.3931666666667, 507.33483333333334, 509.27666666666664, 511.2183333333333, 513.1601666666667, 515.102, 517.0436666666667, 518.9853333333333, 520.9271666666667, 522.8688333333333, 524.8105, 526.7523333333334, 528.694, 530.636, 532.5778333333334, 534.5196666666667, 536.4613333333333, 538.4033333333333, 540.3451666666666, 542.2868333333333, 544.2285, 546.1705, 548.112, 550.054, 551.9956666666667, 553.9375, 555.8791666666667, 557.821, 559.7628333333333, 561.705, 563.6466666666666, 565.5883333333334, 567.5303333333334, 569.472, 571.4136666666667, 573.3555, 575.2973333333333, 577.2391666666666, 579.181, 581.1226666666666, 583.0643333333334, 585.0061666666667, 586.9476666666667, 588.8896666666667, 590.8313333333333, 592.773, 594.7146666666666, 596.6563333333334, 598.5981666666667, 600.5398333333334, 602.4816666666667, 604.4233333333333, 606.365, 608.3068333333333, 610.2486666666666, 612.1903333333333, 614.1321666666666, 616.0738333333334, 618.0156666666667, 619.9573333333333, 621.899, 623.8406666666667, 625.7823333333333, 627.724, 629.6656666666667, 631.6075, 633.5493333333334, 635.4913333333334, 637.433, 639.3748333333333, 641.3165, 643.2583333333333, 645.2, 647.1418333333334, 649.0835, 651.0253333333334, 652.967, 654.9086666666667, 656.8503333333333, 658.7921666666666, 660.734, 662.6756666666666, 664.6175, 666.5591666666667, 668.501, 670.4428333333333, 672.3845, 674.3261666666667, 676.268, 678.2096666666666, 680.1515, 682.0931666666667, 684.035, 685.9766666666667, 687.9183333333333, 689.8603333333333, 691.802, 693.7436666666666, 695.6856666666666, 697.6273333333334, 699.569, 701.5108333333334, 703.4526666666667, 705.3943333333333, 707.3361666666667, 709.2778333333333, 711.2196666666666, 713.1613333333333, 715.1031666666667, 717.045, 718.9866666666667, 720.9285, 722.8701666666667, 724.8118333333333, 726.7536666666666, 728.6953333333333, 730.6371666666666, 732.5788333333334, 734.5206666666667, 736.4626666666667, 738.4043333333333, 740.3461666666667, 742.2878333333333, 744.2295, 746.1711666666666, 748.113, 750.0545, 751.9963333333334, 753.938, 755.8796666666667, 757.8215, 759.7631666666666, 761.7048333333333, 763.6466666666666, 765.5883333333334, 767.5301666666667, 769.4718333333333, 771.4136666666667, 773.3553333333333, 775.2971666666666, 777.239, 779.1806666666666, 781.1225, 783.0641666666667, 785.006, 786.9476666666667, 788.8895, 790.8313333333333, 792.773, 794.7148333333333, 796.6565, 798.5983333333334, 800.5401666666667, 802.4818333333334, 804.4236666666667, 806.3653333333333, 808.3073333333333, 810.2488333333333, 812.1906666666666, 814.1325, 816.0743333333334, 818.0158333333334, 819.9576666666667, 821.8995, 823.8413333333333, 825.783, 827.7248333333333, 829.6666666666666, 831.6083333333333, 833.5501666666667, 835.4918333333334, 837.4336666666667, 839.3753333333333, 841.3171666666667, 843.259, 845.2006666666666, 847.143, 849.0846666666666, 851.027, 852.9686666666666, 854.9103333333334, 856.8521666666667, 858.7938333333333, 860.7356666666667, 862.6775, 864.6191666666666, 866.561, 868.5026666666666, 870.4443333333334, 872.386, 874.3278333333334, 876.2696666666667, 878.2113333333333, 880.1531666666667, 882.0948333333333, 884.0366666666666, 885.9783333333334, 887.9201666666667, 889.8618333333334, 891.8036666666667, 893.7453333333333, 895.6871666666667, 897.6288333333333, 899.5706666666666, 901.5123333333333, 903.4541666666667, 905.3958333333334, 907.3376666666667, 909.2793333333333, 911.221, 913.1628333333333, 915.1046666666666, 917.0463333333333, 918.988, 920.9298333333334, 922.8716666666667, 924.8133333333334, 926.755, 928.6968333333333, 930.6385, 932.5803333333333, 934.522, 936.4638333333334, 938.4058333333334, 940.3478333333334, 942.2895, 944.2313333333333, 946.1731666666667, 948.115, 950.0566666666666, 951.9986666666666, 953.9403333333333, 955.882, 957.8238333333334, 959.7655, 961.7075, 963.6493333333333, 965.591, 967.5328333333333, 969.4745, 971.4161666666666, 973.3578333333334, 975.2996666666667, 977.2415, 979.1833333333333, 981.125, 983.0668333333333, 985.0085, 986.9503333333333, 988.892, 990.8336666666667, 992.7756666666667, 994.7173333333334, 996.6591666666667, 998.601, 1000.5428333333333, 1002.4846666666666, 1004.4266666666666, 1006.3683333333333, 1008.3101666666666, 1010.2518333333334, 1012.1936666666667, 1014.1353333333333, 1016.0771666666667, 1018.0188333333333, 1019.9606666666666, 1021.9025, 1023.8441666666666, 1025.786, 1027.7276666666667, 1029.6695, 1031.6113333333333, 1033.553, 1035.4946666666667, 1037.4365, 1039.3781666666666, 1041.3201666666666, 1043.262, 1045.2038333333333, 1047.1458333333333, 1049.0876666666666, 1051.0293333333334, 1052.9711666666667, 1054.913, 1056.8546666666666, 1058.7965, 1060.7381666666668, 1062.68, 1064.6216666666667, 1066.5635, 1068.5051666666666, 1070.447, 1072.3886666666667, 1074.3303333333333, 1076.272, 1078.2136666666668, 1080.1555, 1082.0973333333334, 1084.0393333333334, 1085.9811666666667, 1087.923, 1089.8646666666666, 1091.8065, 1093.7483333333332, 1095.69, 1097.6318333333334, 1099.5735, 1101.5153333333333, 1103.457, 1105.3988333333334, 1107.3406666666667, 1109.2823333333333, 1111.224, 1113.1658333333332, 1115.1076666666668, 1117.0495, 1118.9913333333334, 1120.933, 1122.875, 1124.8166666666666, 1126.7583333333334, 1128.7001666666667, 1130.6418333333334, 1132.5836666666667, 1134.5253333333333, 1136.467, 1138.4088333333334, 1140.3508333333334, 1142.2925, 1144.2343333333333, 1146.1758333333332, 1148.1176666666668, 1150.0595, 1152.0011666666667, 1153.943, 1155.8848333333333, 1157.8266666666666, 1159.7683333333334, 1161.7103333333334, 1163.6521666666667, 1165.5936666666666, 1167.5355, 1169.4771666666666, 1171.419, 1173.3608333333334, 1175.3025, 1177.2443333333333, 1179.1858333333332, 1181.1281666666666, 1183.0698333333332, 1185.0116666666668, 1186.9535, 1188.8953333333334, 1190.837, 1192.7788333333333, 1194.7205, 1196.6623333333334, 1198.6043333333334, 1200.5458333333333, 1202.4878333333334, 1204.4296666666667, 1206.3713333333333, 1208.313, 1210.255, 1212.1966666666667, 1214.1386666666667, 1216.0803333333333, 1218.0221666666666, 1219.9638333333332, 1221.9056666666668, 1223.8475, 1225.7893333333334, 1227.731, 1229.673, 1231.6146666666666, 1233.5563333333334, 1235.4981666666667, 1237.4398333333334, 1239.3816666666667, 1241.3235, 1243.2653333333333, 1245.207, 1247.149, 1249.0905, 1251.0323333333333, 1252.9741666666666, 1254.9158333333332, 1256.8576666666668, 1258.7996666666666, 1260.7411666666667, 1262.683, 1264.6246666666666, 1266.5663333333334, 1268.5083333333334, 1270.4501666666667, 1272.3918333333334, 1274.3336666666667, 1276.2755, 1278.2171666666666, 1280.159, 1282.1006666666667, 1284.0423333333333, 1285.9841666666666, 1287.9258333333332, 1289.8676666666668, 1291.8093333333334, 1293.751, 1295.6928333333333, 1297.6346666666666, 1299.5763333333334, 1301.5181666666667, 1303.4598333333333, 1305.4016666666666, 1307.3435, 1309.2851666666666, 1311.227, 1313.1688333333334, 1315.1106666666667, 1317.0528333333334, 1318.9946666666667, 1320.9363333333333, 1322.8781666666666, 1324.8198333333332, 1326.7616666666668], "originalSignal": [166, 136, 133, 137, 133, 150, 133, 167, 143, 131, 160, 147, 131, 163, 132, 129, 129, 147, 153, 137, 133, 142, 130, 134, 130, 128, 162, 134, 124, 159, 138, 143, 127, 137, 124, 135, 122, 150, 150, 125, 135, 125, 152, 124, 137, 125, 126, 139, 127, 130, 151, 133, 130, 146, 136, 130, 128, 131, 157, 134, 122, 144, 121, 130, 136, 131, 162, 122, 141, 135, 130, 124, 121, 136, 121, 138, 123, 149, 149, 155, 130, 152, 133, 159, 126, 157, 125, 124, 126, 121, 135, 141, 123, 128, 132, 139, 128, 156, 121, 127, 140, 133, 128, 133, 151, 121, 125, 137, 131, 124, 131, 122, 131, 129, 121, 148, 131, 129, 130, 124, 132, 122, 126, 150, 134, 120, 152, 125, 129, 135, 141, 123, 148, 128, 155, 127, 130, 152, 124, 147, 127, 143, 127, 132, 137, 129, 152, 136, 135, 137, 134, 140, 126, 128, 132, 128, 133, 139, 131, 128, 156, 148, 146, 130, 125, 131, 158, 137, 142, 140, 130, 157, 131, 130, 141, 135, 143, 135, 138, 159, 130, 131, 152, 133, 161, 131, 164, 154, 138, 135, 161, 155, 133, 129, 136, 131, 142, 146, 139, 140, 131, 156, 158, 144, 150, 159, 133, 139, 134, 152, 142, 147, 144, 133, 135, 141, 159, 139, 139, 150, 143, 168, 136, 150, 152, 154, 152, 167, 145, 149, 166, 140, 143, 146, 146, 147, 157, 140, 148, 148, 169, 149, 159, 147, 150, 160, 167, 154, 145, 145, 171, 161, 152, 153, 154, 161, 155, 149, 152, 147, 149, 158, 151, 172, 178, 180, 160, 173, 152, 156, 154, 152, 157, 176, 162, 175, 168, 166, 160, 157, 170, 159, 161, 173, 187, 170, 191, 160, 183, 166, 164, 168, 185, 173, 190, 171, 184, 180, 172, 177, 171, 171, 186, 177, 194, 179, 176, 174, 185, 177, 177, 190, 201, 198, 186, 184, 185, 183, 200, 195, 190, 200, 209, 192, 195, 206, 196, 200, 203, 199, 221, 199, 220, 200, 198, 215, 213, 218, 221, 213, 214, 216, 227, 228, 216, 226, 225, 219, 233, 229, 239, 236, 241, 229, 227, 249, 246, 249, 241, 244, 247, 245, 253, 262, 248, 251, 254, 256, 268, 268, 269, 264, 268, 273, 274, 278, 273, 290, 280, 283, 294, 292, 285, 290, 301, 293, 299, 307, 295, 313, 313, 315, 319, 316, 321, 319, 325, 320, 330, 326, 340, 338, 343, 337, 351, 350, 346, 360, 360, 354, 368, 374, 373, 370, 377, 382, 381, 391, 389, 395, 405, 404, 406, 412, 417, 413, 422, 418, 426, 430, 432, 434, 447, 441, 455, 462, 455, 476, 473, 482, 480, 468, 485, 495, 501, 501, 503, 513, 515, 519, 524, 515, 543, 536, 540, 546, 562, 560, 566, 571, 586, 577, 585, 598, 590, 607, 591, 622, 611, 632, 645, 643, 647, 650, 661, 673, 684, 658, 673, 673, 701, 670, 715, 705, 721, 729, 748, 765, 761, 772, 717, 777, 785, 791, 806, 818, 811, 837, 801, 844, 817, 862, 862, 872, 890, 894, 869, 885, 883, 876, 912, 943, 948, 958, 938, 974, 990, 994, 968, 980, 1011, 1043, 985, 1061, 1074, 1080, 1113, 1097, 1088, 1129, 1024, 1078, 1146, 1198, 1099, 1233, 1214, 1232, 1234, 1285, 1275, 1326, 1333, 1341, 1414, 1356, 1365, 1414, 1314, 1403, 1481, 1508, 1542, 1540, 1543, 1507, 1513, 1521, 1618, 1629, 1652, 1576, 1627, 1731, 1773, 1750, 1801, 1806, 1664, 1858, 1864, 1872, 1799, 1866, 1851, 1864, 1996, 1981, 2008, 2033, 2089, 2014, 1913, 1986, 2186, 2206, 2223, 2227, 2125, 2033, 2213, 2247, 2380, 2078, 2329, 2233, 2104, 2108, 2331, 2159, 2103, 2359, 2126, 2420, 2507, 2334, 2266, 2375, 2444, 2501, 2419, 2396, 2411, 2646, 2427, 2562, 2591, 2339, 2433, 2582, 2459, 2678, 2463, 2427, 2680, 2543, 2473, 2805, 2619, 2654, 2808, 2741, 2741, 2716, 2792, 2770, 2641, 2879, 2911, 2742, 2903, 2805, 2752, 2925, 2758, 2944, 2836, 2990, 3064, 2721, 2781, 2890, 2917, 3148, 3133, 3064, 3154, 3179, 2836, 2743, 2938, 2996, 3333, 3295, 3277, 3074, 3325, 3246, 3106, 2931, 3011, 2882, 3196, 3308, 3105, 3301, 3122, 3512, 3570, 3022, 3337, 3632, 3708, 3328]}}}, "D6": {"measures": {"Abs": {"backgroundReferenceWell": "D4", "isBackgroundFor": [], "isBackground": false, "backgroundComputeMethod": null, "calibCurveInterval": [null, null], "calibCurveSmoothing": 20, "calibCurveExtrapolDistance": 0, "outliersFilteringParameter": 0.01, "time": [0.2545, 2.2141, 4.156, 6.097566666666666, 8.039516666666668, 9.981133333333334, 11.923016666666667, 13.864766666666666, 15.806266666666666, 17.7482, 19.6898, 21.631416666666667, 23.573366666666665, 25.515216666666667, 27.456833333333332, 29.39845, 31.34065, 33.2825, 35.224183333333336, 37.16605, 39.108, 41.04985, 42.99171666666667, 44.93386666666667, 46.875483333333335, 48.817116666666664, 50.75873333333333, 52.70061666666667, 54.64223333333333, 56.58391666666667, 58.52583333333333, 60.4677, 62.409283333333335, 64.35118333333334, 66.29278333333333, 68.23471666666667, 70.17658333333334, 72.11825, 74.0601, 76.00201666666666, 77.9436, 79.88523333333333, 81.82718333333334, 83.76901666666667, 85.71071666666667, 87.65258333333334, 89.59415, 91.53606666666667, 93.47773333333333, 95.41961666666667, 97.36121666666666, 99.30285, 101.24475, 103.18666666666667, 105.12856666666667, 107.07013333333333, 109.01201666666667, 110.95368333333333, 112.89531666666667, 114.8372, 116.77906666666667, 118.72101666666667, 120.6626, 122.60475, 124.54665, 126.48855, 128.43043333333333, 130.37231666666668, 132.31418333333335, 134.2558, 136.19773333333333, 138.13928333333334, 140.08096666666665, 142.02288333333334, 143.96475, 145.9066, 147.84853333333334, 149.79011666666668, 151.73205, 153.67416666666668, 155.6161, 157.55811666666668, 159.4996, 161.44138333333333, 163.38281666666666, 165.32473333333334, 167.2665, 169.20833333333334, 171.15016666666668, 173.09183333333334, 175.03366666666668, 176.97533333333334, 178.91733333333335, 180.85883333333334, 182.80066666666667, 184.74233333333333, 186.68416666666667, 188.62583333333333, 190.56766666666667, 192.50933333333333, 194.45133333333334, 196.39283333333333, 198.33483333333334, 200.27666666666667, 202.2185, 204.16016666666667, 206.10183333333333, 208.0435, 209.98533333333333, 211.927, 213.86883333333333, 215.81066666666666, 217.75266666666667, 219.69416666666666, 221.63616666666667, 223.57783333333333, 225.51966666666667, 227.4615, 229.4035, 231.34533333333334, 233.287, 235.22883333333334, 237.1705, 239.11266666666666, 241.0545, 242.996, 244.93783333333334, 246.87966666666668, 248.82133333333334, 250.76316666666668, 252.70483333333334, 254.6465, 256.5883333333333, 258.5301666666667, 260.4721666666667, 262.41383333333334, 264.3553333333333, 266.29766666666666, 268.2391666666667, 270.1811666666667, 272.12266666666665, 274.06416666666667, 276.0058333333333, 277.9476666666667, 279.88966666666664, 281.83133333333336, 283.77316666666667, 285.71483333333333, 287.6566666666667, 289.59833333333336, 291.54016666666666, 293.4818333333333, 295.42383333333333, 297.36533333333335, 299.30716666666666, 301.249, 303.1906666666667, 305.1326666666667, 307.07433333333336, 309.01616666666666, 310.9578333333333, 312.8996666666667, 314.8415, 316.78316666666666, 318.725, 320.667, 322.609, 324.55083333333334, 326.4923333333333, 328.4343333333333, 330.3761666666667, 332.318, 334.25966666666665, 336.2015, 338.1431666666667, 340.0851666666667, 342.027, 343.96866666666665, 345.9103333333333, 347.85183333333333, 349.79366666666664, 351.73533333333336, 353.6773333333333, 355.6191666666667, 357.561, 359.50283333333334, 361.4445, 363.3863333333333, 365.328, 367.27, 369.21166666666664, 371.15316666666666, 373.09516666666667, 375.0366666666667, 376.97866666666664, 378.92016666666666, 380.86216666666667, 382.8036666666667, 384.7456666666667, 386.6875, 388.6295, 390.571, 392.513, 394.4545, 396.3965, 398.338, 400.28, 402.2216666666667, 404.1635, 406.10516666666666, 408.047, 409.9886666666667, 411.93033333333335, 413.8718333333333, 415.8138333333333, 417.7556666666667, 419.69733333333335, 421.63916666666665, 423.581, 425.5226666666667, 427.4645, 429.40616666666665, 431.3478333333333, 433.2896666666667, 435.2316666666667, 437.1735, 439.11566666666664, 441.057, 442.9988333333333, 444.9405, 446.88233333333335, 448.824, 450.7658333333333, 452.7075, 454.6495, 456.591, 458.533, 460.4748333333333, 462.4165, 464.358, 466.3, 468.2418333333333, 470.1835, 472.1255, 474.067, 476.009, 477.9505, 479.8925, 481.834, 483.7758333333333, 485.7175, 487.6591666666667, 489.60083333333336, 491.54266666666666, 493.48466666666667, 495.4265, 497.36833333333334, 499.31, 501.252, 503.1935, 505.13533333333334, 507.077, 509.01866666666666, 510.9603333333333, 512.9021666666666, 514.844, 516.7856666666667, 518.7276666666667, 520.6691666666667, 522.611, 524.5528333333333, 526.4943333333333, 528.436, 530.3778333333333, 532.32, 534.2616666666667, 536.2035, 538.1451666666667, 540.0873333333333, 542.0288333333333, 543.9708333333333, 545.9125, 547.8543333333333, 549.796, 551.7378333333334, 553.6793333333334, 555.6213333333334, 557.563, 559.5048333333333, 561.447, 563.3886666666667, 565.3305, 567.2723333333333, 569.214, 571.156, 573.0975, 575.0395, 576.981, 578.923, 580.8648333333333, 582.8065, 584.7483333333333, 586.69, 588.6315, 590.5735, 592.5151666666667, 594.4568333333333, 596.3986666666667, 598.3403333333333, 600.2818333333333, 602.2238333333333, 604.1653333333334, 606.107, 608.0488333333333, 609.9908333333333, 611.9323333333333, 613.874, 615.8158333333333, 617.7578333333333, 619.6995, 621.641, 623.5826666666667, 625.5246666666667, 627.4663333333333, 629.4078333333333, 631.3495, 633.2915, 635.2331666666666, 637.175, 639.1166666666667, 641.0586666666667, 643.0003333333333, 644.9418333333333, 646.8838333333333, 648.8256666666666, 650.7673333333333, 652.7095, 654.6508333333334, 656.5923333333334, 658.5343333333333, 660.476, 662.4178333333333, 664.3593333333333, 666.301, 668.243, 670.1848333333334, 672.1265, 674.0681666666667, 676.01, 677.952, 679.8935, 681.8351666666666, 683.7768333333333, 685.7186666666666, 687.6605, 689.6021666666667, 691.544, 693.486, 695.4275, 697.3695, 699.311, 701.253, 703.1946666666666, 705.1365, 707.0781666666667, 709.02, 710.9616666666667, 712.9031666666667, 714.8451666666666, 716.787, 718.7285, 720.6705, 722.6121666666667, 724.5538333333334, 726.4956666666667, 728.4376666666667, 730.3791666666667, 732.321, 734.2626666666666, 736.2045, 738.1465, 740.088, 742.0298333333334, 743.9716666666667, 745.9133333333333, 747.8548333333333, 749.7966666666666, 751.7383333333333, 753.68, 755.622, 757.5635, 759.5051666666667, 761.447, 763.3886666666667, 765.3305, 767.2721666666666, 769.2141666666666, 771.1556666666667, 773.0976666666667, 775.0391666666667, 776.981, 778.9226666666667, 780.8625, 782.8063333333333, 784.7478333333333, 786.6896666666667, 788.6316666666667, 790.5731666666667, 792.515, 794.4568333333333, 796.3986666666667, 798.3403333333333, 800.2821666666666, 802.224, 804.1635, 806.1075, 808.0491666666667, 809.991, 811.9326666666667, 813.8746666666667, 815.8161666666666, 817.7581666666666, 819.6996666666666, 821.6395, 823.5833333333334, 825.5251666666667, 827.4666666666667, 829.4086666666667, 831.3506666666667, 833.2921666666666, 835.234, 837.1756666666666, 839.1173333333334, 841.0593333333334, 843.001, 844.9426666666667, 846.8846666666667, 848.8266666666667, 850.7686666666667, 852.711, 854.6523333333333, 856.5943333333333, 858.5358333333334, 860.4776666666667, 862.4193333333334, 864.3613333333333, 866.303, 868.2448333333333, 870.1863333333333, 872.128, 874.07, 876.0115, 877.9535, 879.895, 881.837, 883.7786666666667, 885.7203333333333, 887.662, 889.604, 891.5456666666666, 893.4875, 895.429, 897.371, 899.3126666666667, 901.2545, 903.1961666666666, 905.1376666666666, 907.0796666666666, 909.0215, 910.9631666666667, 912.9048333333334, 914.8466666666667, 916.7883333333333, 918.7301666666667, 920.6718333333333, 922.6136666666666, 924.5558333333333, 926.4973333333334, 928.439, 930.3808333333334, 932.3223333333333, 934.2643333333333, 936.206, 938.1478333333333, 940.0896666666666, 942.0315, 943.9731666666667, 945.9151666666667, 947.857, 949.7986666666667, 951.7405, 953.6823333333333, 955.6241666666666, 957.5658333333333, 959.5076666666666, 961.4495, 963.3911666666667, 965.3331666666667, 967.2746666666667, 969.2166666666667, 971.1583333333333, 973.1, 975.0415, 976.9835, 978.9253333333334, 980.8673333333334, 982.809, 984.7505, 986.6923333333333, 988.634, 990.5758333333333, 992.5175, 994.4593333333333, 996.4011666666667, 998.343, 1000.2848333333334, 1002.2266666666667, 1004.1685, 1006.1103333333333, 1008.0523333333333, 1009.994, 1011.9355, 1013.8775, 1015.8195, 1017.761, 1019.7026666666667, 1021.6443333333333, 1023.5863333333333, 1025.528, 1027.4698333333333, 1029.4116666666666, 1031.3533333333332, 1033.295, 1035.2368333333334, 1037.1785, 1039.1203333333333, 1041.062, 1043.004, 1044.9458333333334, 1046.8876666666667, 1048.8296666666668, 1050.7715, 1052.713, 1054.655, 1056.5968333333333, 1058.5385, 1060.4803333333334, 1062.422, 1064.3636666666666, 1066.3055, 1068.2473333333332, 1070.189, 1072.1306666666667, 1074.0725, 1076.0141666666666, 1077.9558333333334, 1079.898, 1081.8393333333333, 1083.7811666666666, 1085.723, 1087.665, 1089.6068333333333, 1091.5483333333334, 1093.4905, 1095.4323333333334, 1097.3738333333333, 1099.3156666666666, 1101.2573333333332, 1103.1993333333332, 1105.1408333333334, 1107.0826666666667, 1109.0243333333333, 1110.966, 1112.908, 1114.8498333333334, 1116.7913333333333, 1118.7333333333333, 1120.6751666666667, 1122.6168333333333, 1124.5586666666666, 1126.5005, 1128.4421666666667, 1130.3836666666666, 1132.3256666666666, 1134.2673333333332, 1136.2091666666668, 1138.151, 1140.0926666666667, 1142.0346666666667, 1143.9763333333333, 1145.9181666666666, 1147.8596666666667, 1149.8016666666667, 1151.7433333333333, 1153.685, 1155.6268333333333, 1157.5686666666666, 1159.5106666666666, 1161.4521666666667, 1163.394, 1165.336, 1167.2776666666666, 1169.2191666666668, 1171.161, 1173.1026666666667, 1175.0445, 1176.9861666666666, 1178.928, 1180.87, 1182.812, 1184.7541666666666, 1186.6955, 1188.6371666666666, 1190.579, 1192.5208333333333, 1194.4628333333333, 1196.4043333333334, 1198.3463333333334, 1200.2881666666667, 1202.2296666666666, 1204.1716666666666, 1206.1131666666668, 1208.055, 1209.9968333333334, 1211.9386666666667, 1213.8805, 1215.8223333333333, 1217.764, 1219.7058333333334, 1221.6476666666667, 1223.5895, 1225.5313333333334, 1227.4731666666667, 1229.4148333333333, 1231.3568333333333, 1233.2985, 1235.2403333333334, 1237.1823333333334, 1239.1236666666666, 1241.0653333333332, 1243.0071666666668, 1244.949, 1246.891, 1248.8326666666667, 1250.7743333333333, 1252.7161666666666, 1254.658, 1256.5996666666667, 1258.5416666666667, 1260.4835, 1262.4251666666667, 1264.3666666666666, 1266.3086666666666, 1268.2503333333334, 1270.192, 1272.134, 1274.0756666666666, 1276.0175, 1277.9595, 1279.901, 1281.843, 1283.7845, 1285.7263333333333, 1287.668, 1289.6096666666667, 1291.5511666666666, 1293.4931666666666, 1295.4348333333332, 1297.3766666666668, 1299.3185, 1301.2601666666667, 1303.202, 1305.1436666666666, 1307.0853333333334, 1309.0271666666667, 1310.969, 1312.911, 1314.8526666666667, 1316.7943333333333, 1318.7365, 1320.6785, 1322.6203333333333, 1324.5621666666666, 1326.5036666666667], "originalSignal": [0.1429000049829483, 0.08980000019073486, 0.18610000610351562, 0.24400000274181366, 0.20919999480247498, 0.13429999351501465, 0.1177000030875206, 0.12929999828338623, 0.1290999948978424, 0.11559999734163284, 0.10899999737739563, 0.2888999879360199, 0.17919999361038208, 0.10899999737739563, 0.30000001192092896, 0.09790000319480896, 0.2484000027179718, 0.14030000567436218, 0.25609999895095825, 0.3763999938964844, 0.12939999997615814, 0.08990000188350677, 0.08950000256299973, 0.0877000018954277, 0.3391999900341034, 0.1867000013589859, 0.31779998540878296, 0.22190000116825104, 0.09009999781847, 0.12700000405311584, 0.09600000083446503, 0.1274999976158142, 0.265500009059906, 0.2897999882698059, 0.14980000257492065, 0.2786000072956085, 0.12139999866485596, 0.08990000188350677, 0.12070000171661377, 0.10670000314712524, 0.21819999814033508, 0.08560000360012054, 0.17599999904632568, 0.1307000070810318, 0.09759999811649323, 0.1185000017285347, 0.20479999482631683, 0.1264999955892563, 0.11509999632835388, 0.1265999972820282, 0.08990000188350677, 0.33709999918937683, 0.11259999871253967, 0.09369999915361404, 0.22759999334812164, 0.2353000044822693, 0.0982000008225441, 0.1339000016450882, 0.13600000739097595, 0.08640000224113464, 0.18070000410079956, 0.08579999953508377, 0.08590000122785568, 0.17430000007152557, 0.1145000010728836, 0.19099999964237213, 0.11559999734163284, 0.08630000054836273, 0.25060001015663147, 0.1273999959230423, 0.29170000553131104, 0.10109999775886536, 0.09369999915361404, 0.3937999904155731, 0.1039000004529953, 0.08659999817609787, 0.09059999883174896, 0.19619999825954437, 0.24639999866485596, 0.10180000215768814, 0.14350000023841858, 0.20260000228881836, 0.09719999879598618, 0.12479999661445618, 0.19779999554157257, 0.42320001125335693, 0.19830000400543213, 0.13650000095367432, 0.12960000336170197, 0.09640000015497208, 0.10750000178813934, 0.13429999351501465, 0.1014999970793724, 0.25459998846054077, 0.12349999696016312, 0.19249999523162842, 0.15530000627040863, 0.14000000059604645, 0.09830000251531601, 0.09640000015497208, 0.23309999704360962, 0.1746000051498413, 0.1607999950647354, 0.3131999969482422, 0.2809000015258789, 0.14190000295639038, 0.3059000074863434, 0.09769999980926514, 0.25949999690055847, 0.1379999965429306, 0.12790000438690186, 0.12129999697208405, 0.10530000180006027, 0.22429999709129333, 0.17319999635219574, 0.25049999356269836, 0.18070000410079956, 0.12950000166893005, 0.09570000320672989, 0.09939999878406525, 0.13670000433921814, 0.17190000414848328, 0.10620000213384628, 0.14079999923706055, 0.12600000202655792, 0.09759999811649323, 0.1152999997138977, 0.24889999628067017, 0.24959999322891235, 0.10639999806880951, 0.11990000307559967, 0.12559999525547028, 0.3075000047683716, 0.09749999642372131, 0.14110000431537628, 0.11659999936819077, 0.11760000139474869, 0.16279999911785126, 0.11900000274181366, 0.19169999659061432, 0.12870000302791595, 0.12950000166893005, 0.1216999962925911, 0.09359999746084213, 0.3192000091075897, 0.4092999994754791, 0.23109999299049377, 0.12770000100135803, 0.10189999639987946, 0.2851000130176544, 0.28630000352859497, 0.10809999704360962, 0.10700000077486038, 0.13539999723434448, 0.24369999766349792, 0.2881999909877777, 0.1096000000834465, 0.16429999470710754, 0.1256999969482422, 0.1039000004529953, 0.10719999670982361, 0.1339000016450882, 0.19040000438690186, 0.23260000348091125, 0.13429999351501465, 0.3743000030517578, 0.3513000011444092, 0.10360000282526016, 0.1704999953508377, 0.12610000371932983, 0.14149999618530273, 0.13850000500679016, 0.1467999964952469, 0.11710000038146973, 0.14910000562667847, 0.13220000267028809, 0.15539999306201935, 0.11410000175237656, 0.1388999968767166, 0.13920000195503235, 0.12129999697208405, 0.14800000190734863, 0.13899999856948853, 0.19030000269412994, 0.12870000302791595, 0.15219999849796295, 0.10570000112056732, 0.14419999718666077, 0.2257000058889389, 0.3312000036239624, 0.14790000021457672, 0.14890000224113464, 0.30809998512268066, 0.36340001225471497, 0.15610000491142273, 0.14489999413490295, 0.12110000103712082, 0.10170000046491623, 0.10970000177621841, 0.26980000734329224, 0.1103999987244606, 0.31859999895095825, 0.1168999969959259, 0.15970000624656677, 0.3352000117301941, 0.1356000006198883, 0.18029999732971191, 0.42809998989105225, 0.15199999511241913, 0.23720000684261322, 0.12860000133514404, 0.11860000342130661, 0.1378999948501587, 0.4465999901294708, 0.3237999975681305, 0.17919999361038208, 0.14000000059604645, 0.21379999816417694, 0.12630000710487366, 0.1103999987244606, 0.28679999709129333, 0.367900013923645, 0.1388999968767166, 0.15539999306201935, 0.15940000116825104, 0.11500000208616257, 0.1193000003695488, 0.21629999577999115, 0.16220000386238098, 0.4555000066757202, 0.27869999408721924, 0.31029999256134033, 0.1454000025987625, 0.11980000138282776, 0.16459999978542328, 0.42559999227523804, 0.148499995470047, 0.16279999911785126, 0.17579999566078186, 0.11949999630451202, 0.15070000290870667, 0.1500999927520752, 0.4169999957084656, 0.12939999997615814, 0.1655000001192093, 0.3828999996185303, 0.20309999585151672, 0.19059999287128448, 0.32899999618530273, 0.16459999978542328, 0.12309999763965607, 0.2800000011920929, 0.15549999475479126, 0.17409999668598175, 0.18029999732971191, 0.1589999943971634, 0.4090999960899353, 0.13099999725818634, 0.19820000231266022, 0.13729999959468842, 0.2013999968767166, 0.12250000238418579, 0.19740000367164612, 0.2660999894142151, 0.14270000159740448, 0.1282999962568283, 0.13989999890327454, 0.27869999408721924, 0.13030000030994415, 0.13300000131130219, 0.4375999867916107, 0.1745000034570694, 0.22450000047683716, 0.28519999980926514, 0.2085999995470047, 0.15770000219345093, 0.1941000074148178, 0.2515999972820282, 0.179299995303154, 0.17730000615119934, 0.14720000326633453, 0.14090000092983246, 0.133200004696846, 0.3057999908924103, 0.17479999363422394, 0.2628999948501587, 0.1770000010728836, 0.14920000731945038, 0.28029999136924744, 0.385699987411499, 0.17090000212192535, 0.18050000071525574, 0.15410000085830688, 0.34119999408721924, 0.396699994802475, 0.17170000076293945, 0.14149999618530273, 0.1446000039577484, 0.18979999423027039, 0.1662999987602234, 0.1477999985218048, 0.1421000063419342, 0.2117999941110611, 0.14710000157356262, 0.15039999783039093, 0.2037999927997589, 0.2856999933719635, 0.19050000607967377, 0.20489999651908875, 0.14110000431537628, 0.17800000309944153, 0.19290000200271606, 0.2524999976158142, 0.20360000431537628, 0.37689998745918274, 0.19349999725818634, 0.20520000159740448, 0.1817999929189682, 0.17919999361038208, 0.17870000004768372, 0.163100004196167, 0.17149999737739563, 0.15760000050067902, 0.21719999611377716, 0.17820000648498535, 0.18940000236034393, 0.20890000462532043, 0.16689999401569366, 0.4163999855518341, 0.16500000655651093, 0.18479999899864197, 0.1679999977350235, 0.18230000138282776, 0.18889999389648438, 0.320499986410141, 0.2062000036239624, 0.1891999989748001, 0.18459999561309814, 0.22310000658035278, 0.1703999936580658, 0.21809999644756317, 0.20759999752044678, 0.3077000081539154, 0.20080000162124634, 0.26989999413490295, 0.45010000467300415, 0.20980000495910645, 0.34880000352859497, 0.1736000031232834, 0.21080000698566437, 0.19869999587535858, 0.23589999973773956, 0.2401999980211258, 0.26260000467300415, 0.2897000014781952, 0.32019999623298645, 0.3278000056743622, 0.28929999470710754, 0.20010000467300415, 0.2985999882221222, 0.19990000128746033, 0.186599999666214, 0.23980000615119934, 0.1873999983072281, 0.38449999690055847, 0.23440000414848328, 0.2231999933719635, 0.19140000641345978, 0.2712000012397766, 0.18160000443458557, 0.19220000505447388, 0.23880000412464142, 0.19840000569820404, 0.22139999270439148, 0.20309999585151672, 0.2362000048160553, 0.2515000104904175, 0.22030000388622284, 0.24300000071525574, 0.20759999752044678, 0.2459000051021576, 0.24580000340938568, 0.2930999994277954, 0.2371000051498413, 0.5166000127792358, 0.3188999891281128, 0.24560000002384186, 0.2224999964237213, 0.450300008058548, 0.2498999983072281, 0.2500999867916107, 0.2630999982357025, 0.41510000824928284, 0.5468000173568726, 0.38350000977516174, 0.37860000133514404, 0.23819999396800995, 0.24740000069141388, 0.3400000035762787, 0.39820000529289246, 0.4016000032424927, 0.2937000095844269, 0.4961000084877014, 0.375900000333786, 0.2572000026702881, 0.2556000053882599, 0.23800000548362732, 0.3075999915599823, 0.40560001134872437, 0.27790001034736633, 0.5034000277519226, 0.2524999976158142, 0.24809999763965607, 0.25270000100135803, 0.25459998846054077, 0.2378000020980835, 0.3077999949455261, 0.2930999994277954, 0.26339998841285706, 0.3531000018119812, 0.2547999918460846, 0.38989999890327454, 0.2946999967098236, 0.26899999380111694, 0.3352000117301941, 0.273499995470047, 0.2467000037431717, 0.36340001225471497, 0.2872999906539917, 0.38179999589920044, 0.2599000036716461, 0.508899986743927, 0.3450999855995178, 0.29170000553131104, 0.26980000734329224, 0.29600000381469727, 0.2946000099182129, 0.31299999356269836, 0.27950000762939453, 0.2904999852180481, 0.2874999940395355, 0.25940001010894775, 0.2824000120162964, 0.34150001406669617, 0.3628000020980835, 0.2919999957084656, 0.2976999878883362, 0.4593999981880188, 0.439300000667572, 0.3944999873638153, 0.2953000068664551, 0.30640000104904175, 0.30140000581741333, 0.39559999108314514, 0.5710999965667725, 0.3167000114917755, 0.42410001158714294, 0.37860000133514404, 0.24500000476837158, 0.3061000108718872, 0.31310001015663147, 0.3325999975204468, 0.3206999897956848, 0.3122999966144562, 0.3499000072479248, 0.33489999175071716, 0.367900013923645, 0.32519999146461487, 0.3215000033378601, 0.32749998569488525, 0.32829999923706055, 0.32820001244544983, 0.4729999899864197, 0.35280001163482666, 0.33980000019073486, 0.3783999979496002, 0.33730000257492065, 0.5187000036239624, 0.3569999933242798, 0.3398999869823456, 0.42750000953674316, 0.34389999508857727, 0.5504000186920166, 0.352400004863739, 0.38269999623298645, 0.37119999527931213, 0.4359999895095825, 0.3571999967098236, 0.4381999969482422, 0.39149999618530273, 0.40130001306533813, 0.36230000853538513, 0.36149999499320984, 0.5946999788284302, 0.35839998722076416, 0.4909000098705292, 0.3910999894142151, 0.3853999972343445, 0.3968000113964081, 0.5424000024795532, 0.36910000443458557, 0.35440000891685486, 0.4278999865055084, 0.367000013589859, 0.420199990272522, 0.3605000078678131, 0.46709999442100525, 0.4049000144004822, 0.3723999857902527, 0.4693000018596649, 0.3788999915122986, 0.38690000772476196, 0.36480000615119934, 0.3903999924659729, 0.41940000653266907, 0.38499999046325684, 0.4936000108718872, 0.35989999771118164, 0.3752000033855438, 0.3716999888420105, 0.3659999966621399, 0.376800000667572, 0.49000000953674316, 0.3573000133037567, 0.42719998955726624, 0.525600016117096, 0.3781999945640564, 0.37369999289512634, 0.4643000066280365, 0.3855000138282776, 0.4009000062942505, 0.3905999958515167, 0.4587000012397766, 0.3662000000476837, 0.3628999888896942, 0.361299991607666, 0.3718999922275543, 0.36469998955726624, 0.5389999747276306, 0.3662000000476837, 0.35830000042915344, 0.37229999899864197, 0.3666999936103821, 0.33390000462532043, 0.3668999969959259, 0.37779998779296875, 0.37229999899864197, 0.4496000111103058, 0.3321000039577484, 0.3675000071525574, 0.3652999997138977, 0.362199991941452, 0.3630000054836273, 0.4779999852180481, 0.3747999966144562, 0.4408999979496002, 0.36160001158714294, 0.5134999752044678, 0.4765999913215637, 0.34619998931884766, 0.36160001158714294, 0.27880001068115234, 0.3571000099182129, 0.5378999710083008, 0.3549000024795532, 0.36340001225471497, 0.4749999940395355, 0.5149999856948853, 0.3546999990940094, 0.3750999867916107, 0.3540000021457672, 0.3817000091075897, 0.3646000027656555, 0.4165000021457672, 0.3540000021457672, 0.3553999960422516, 0.4074999988079071, 0.4041000008583069, 0.3707999885082245, 0.35260000824928284, 0.3562000095844269, 0.34139999747276306, 0.43650001287460327, 0.36500000953674316, 0.37610000371932983, 0.35269999504089355, 0.4927999973297119, 0.366100013256073, 0.5120000243186951, 0.3544999957084656, 0.44690001010894775, 0.45719999074935913, 0.3723999857902527, 0.36309999227523804, 0.4399000108242035, 0.4916999936103821, 0.3910999894142151, 0.353300005197525, 0.4194999933242798, 0.4803999960422516, 0.3684999942779541, 0.35440000891685486, 0.3799000084400177, 0.4165000021457672, 0.5196999907493591, 0.4641000032424927, 0.3564999997615814, 0.36820000410079956, 0.3587000072002411, 0.3490999937057495, 0.3522999882698059, 0.3529999852180481, 0.3538999855518341, 0.3765999972820282, 0.37599998712539673, 0.36730000376701355, 0.39570000767707825, 0.349700003862381, 0.5171999931335449, 0.4115999937057495, 0.33000001311302185, 0.3398999869823456, 0.3447999954223633, 0.3531999886035919, 0.3456999957561493, 0.3626999855041504, 0.5491999983787537, 0.36719998717308044, 0.45570001006126404, 0.35370001196861267, 0.375900000333786, 0.46639999747276306, 0.3619999885559082, 0.3953000009059906, 0.36070001125335693, 0.3433000147342682, 0.46050000190734863, 0.4178999960422516, 0.3458999991416931, 0.5875999927520752, 0.34689998626708984, 0.36469998955726624, 0.3407000005245209, 0.34130001068115234, 0.4180999994277954, 0.34599998593330383, 0.534500002861023, 0.4377000033855438, 0.41929998993873596, 0.36899998784065247, 0.3447999954223633, 0.4413999915122986, 0.35350000858306885, 0.3531999886035919, 0.3596999943256378, 0.34529998898506165, 0.35409998893737793, 0.35679998993873596, 0.3431999981403351, 0.3483999967575073, 0.34290000796318054, 0.3652999997138977, 0.3458999991416931, 0.3418000042438507, 0.38940000534057617, 0.3813999891281128, 0.3822000026702881, 0.3418000042438507, 0.366100013256073, 0.3537999987602234, 0.3718999922275543, 0.5354999899864197, 0.31369999051094055, 0.39649999141693115, 0.5676000118255615, 0.44179999828338623, 0.34209999442100525, 0.35120001435279846, 0.3560999929904938, 0.33739998936653137, 0.32989999651908875, 0.33230000734329224, 0.4959000051021576, 0.3400000035762787]}, "Fluo": {"backgroundReferenceWell": "D3", "isBackgroundFor": [], "isBackground": false, "backgroundComputeMethod": "calib", "calibCurveInterval": [null, null], "calibCurveSmoothing": 20, "calibCurveExtrapolDistance": 0, "outlier": [0, 0, 0, 0, 0, 0, 0, 0, 0, 0, 0, 0, 0, 0, 0, 0, 0, 0, 0, 0, 0, 0, 0, 0, 0, 0, 0, 0, 0, 0, 0, 0, 0, 0, 0, 0, 0, 0, 0, 0, 0, 0, 0, 0, 0, 0, 0, 0, 0, 0, 0, 0, 0, 0, 0, 0, 0, 0, 0, 0, 0, 0, 0, 0, 0, 0, 0, 0, 0, 0, 0, 0, 0, 0, 0, 0, 0, 0, 0, 0, 0, 0, 0, 0, 0, 0, 0, 0, 0, 0, 0, 0, 0, 0, 0, 0, 0, 0, 0, 0, 0, 0, 0, 0, 0, 0, 0, 0, 0, 0, 0, 0, 0, 0, 0, 0, 0, 0, 0, 0, 0, 0, 0, 0, 0, 0, 0, 0, 0, 0, 0, 0, 0, 0, 0, 0, 0, 0, 0, 0, 0, 0, 0, 0, 0, 0, 0, 0, 0, 0, 0, 0, 0, 0, 0, 0, 0, 0, 0, 0, 0, 0, 0, 0, 0, 0, 0, 0, 0, 0, 0, 0, 0, 0, 0, 0, 0, 0, 0, 0, 0, 0, 0, 0, 0, 0, 0, 0, 0, 0, 0, 0, 0, 0, 0, 0, 0, 0, 0, 0, 0, 0, 0, 0, 0, 0, 0, 0, 0, 0, 0, 0, 0, 0, 0, 0, 0, 0, 0, 0, 0, 0, 0, 0, 0, 0, 0, 0, 0, 0, 0, 0, 0, 0, 0, 0, 0, 0, 0, 0, 0, 0, 0, 0, 0, 0, 0, 0, 0, 0, 0, 0, 0, 0, 0, 0, 0, 0, 0, 0, 0, 0, 0, 0, 0, 0, 0, 0, 0, 0, 0, 0, 0, 0, 0, 0, 0, 0, 0, 0, 0, 0, 0, 0, 0, 0, 0, 0, 0, 0, 0, 0, 0, 0, 0, 0, 0, 0, 0, 0, 0, 0, 0, 0, 0, 0, 0, 0, 0, 0, 0, 0, 0, 0, 0, 0, 0, 0, 0, 0, 0, 0, 0, 0, 0, 0, 0, 0, 0, 0, 0, 0, 0, 0, 0, 0, 0, 0, 0, 0, 0, 0, 0, 0, 0, 0, 0, 0, 0, 0, 0, 0, 0, 0, 0, 0, 0, 0, 0, 0, 0, 0, 0, 0, 0, 0, 0, 0, 0, 0, 0, 0, 0, 0, 0, 0, 0, 0, 0, 0, 0, 0, 0, 0, 0, 0, 0, 0, 0, 0, 0, 0, 0, 0, 0, 0, 0, 0, 0, 0, 0, 1, 0, 0, 0, 0, 0, 0, 0, 0, 0, 0, 0, 0, 0, 0, 0, 0, 0, 0, 0, 0, 0, 0, 0, 0, 0, 0, 0, 0, 0, 0, 0, 0, 0, 0, 0, 0, 0, 0, 0, 0, 0, 0, 0, 0, 0, 0, 0, 0, 1, 1, 0, 0, 0, 0, 0, 0, 0, 0, 0, 0, 0, 0, 0, 1, 1, 0, 0, 0, 1, 0, 0, 0, 0, 0, 0, 0, 0, 0, 1, 0, 0, 0, 0, 1, 0, 0, 0, 0, 0, 0, 0, 1, 0, 0, 0, 0, 0, 0, 0, 0, 0, 0, 0, 0, 0, 1, 0, 0, 0, 0, 0, 0, 0, 0, 0, 0, 0, 1, 0, 0, 0, 0, 1, 0, 0, 0, 1, 0, 0, 0, 0, 0, 0, 0, 0, 0, 0, 0, 0, 1, 1, 1, 0, 0, 0, 0, 0, 0, 1, 0, 0, 1, 1, 1, 0, 0, 0, 0, 0, 0, 0, 1, 0, 0, 0, 1, 0, 0, 1, 0, 0, 0, 0, 0, 1, 0, 0, 0, 1, 0, 1, 0, 0, 0, 0, 0, 0, 0, 1, 0, 0, 1, 1, 0, 0, 0, 0, 1, 0, 0, 0, 1, 0, 0, 0, 1, 0, 1, 1, 0, 1, 0, 0, 0, 0, 0, 0, 0, 1, 0, 0, 0, 1, 1, 0, 0, 1, 1, 1, 0, 0, 0, 0, 0, 0, 1, 0, 0, 0, 0, 1, 0, 0, 0, 0, 0, 1, 1, 0, 0, 0, 0, 1, 0, 0, 0, 0, 1, 1, 0, 0, 1, 0, 1, 0, 1, 1, 0, 1, 0, 0, 0, 0, 0, 0, 0, 1, 0, 0, 0, 0, 0], "outliersFilteringParameter": 150, "trueCurveMarks": [[-3.1330661253041345, 130.9226932668329], [249.43922451360444, 157.1072319201995], [413.4857383654773, 270.573566084788], [495.50899529141367, 366.58354114713217], [618.5438806803182, 593.5162094763092], [710.4664962007643, 925.1870324189526], [803.8033058061402, 1431.4214463840399], [864.6136514581275, 1832.9177057356608], [969.2640137429429, 2871.571072319202], [1072.5001819428282, 3264.339152119701], [1202.6060377563824, 3192.019950124688], [1335.5402817397967, 3261.8453865336655]], "time": [0.25511666666666666, 2.1972833333333335, 4.1390666666666664, 6.0808, 8.022583333333333, 9.964366666666667, 11.906066666666666, 13.847733333333334, 15.78945, 17.731083333333334, 19.6729, 21.614616666666667, 23.5564, 25.4981, 27.439933333333332, 29.381933333333333, 31.323766666666668, 33.26546666666667, 35.207233333333335, 37.1489, 39.09106666666667, 41.03268333333333, 42.975033333333336, 44.91675, 46.85836666666667, 48.80016666666667, 50.741883333333334, 52.68351666666667, 54.62518333333333, 56.567033333333335, 58.50886666666667, 60.450583333333334, 62.392383333333335, 64.33411666666667, 66.2759, 68.21786666666667, 70.15965, 72.10141666666667, 74.04316666666666, 75.98496666666666, 77.92671666666666, 79.86836666666666, 81.8103, 83.752, 85.69375, 87.6355, 89.57723333333334, 91.51896666666667, 93.46075, 95.40248333333334, 97.34413333333333, 99.286, 101.22786666666667, 103.16965, 105.11145, 107.0532, 108.99491666666667, 110.93658333333333, 112.87841666666667, 114.82036666666667, 116.76221666666666, 118.70386666666667, 120.64605, 122.58783333333334, 124.52976666666666, 126.47165, 128.41351666666668, 130.35535, 132.29716666666667, 134.23886666666667, 136.1806, 138.12235, 140.06401666666667, 142.00571666666667, 143.94788333333332, 145.88966666666667, 147.83138333333332, 149.77321666666666, 151.71546666666666, 153.65721666666667, 155.59895, 157.54076666666666, 159.48251666666667, 161.42425, 163.36596666666668, 165.30761666666666, 167.2495, 169.19133333333335, 171.133, 173.07483333333334, 175.0165, 176.95833333333334, 178.9, 180.84183333333334, 182.7835, 184.7255, 186.66716666666667, 188.60883333333334, 190.55066666666667, 192.49233333333333, 194.43416666666667, 196.376, 198.31783333333334, 200.25966666666667, 202.2015, 204.14316666666667, 206.08483333333334, 208.0265, 209.96833333333333, 211.91016666666667, 213.852, 215.79383333333334, 217.7355, 219.67733333333334, 221.619, 223.561, 225.50283333333334, 227.44466666666668, 229.3865, 231.32816666666668, 233.27, 235.21183333333335, 237.1535, 239.09566666666666, 241.03733333333332, 242.97916666666666, 244.92083333333332, 246.8625, 248.80433333333335, 250.746, 252.68783333333334, 254.6295, 256.5715, 258.5131666666667, 260.455, 262.39683333333335, 264.3385, 266.2803333333333, 268.222, 270.16383333333334, 272.1055, 274.04716666666667, 275.989, 277.93083333333334, 279.8725, 281.8143333333333, 283.7561666666667, 285.69783333333334, 287.63966666666664, 289.58133333333336, 291.52316666666667, 293.41833333333335, 295.4066666666667, 297.34866666666665, 299.2903333333333, 301.232, 303.17383333333333, 305.11566666666664, 307.05733333333336, 308.999, 310.94083333333333, 312.8826666666667, 314.8245, 316.7663333333333, 318.70816666666667, 320.6501666666667, 322.592, 324.53366666666665, 326.4755, 328.4173333333333, 330.3591666666667, 332.301, 334.24266666666665, 336.1845, 338.1263333333333, 340.0681666666667, 342.00983333333335, 343.9515, 345.8933333333333, 347.835, 349.77666666666664, 351.7185, 353.6603333333333, 355.6023333333333, 357.5441666666667, 359.48583333333335, 361.42766666666665, 363.3693333333333, 365.3111666666667, 367.25283333333334, 369.19466666666665, 371.1363333333333, 373.078, 375.01983333333334, 376.9615, 378.9033333333333, 380.845, 382.78683333333333, 384.72883333333334, 386.67066666666665, 388.6123333333333, 390.5541666666667, 392.496, 394.43766666666664, 396.3793333333333, 398.32116666666667, 400.26283333333333, 402.20483333333334, 404.1465, 406.08816666666667, 408.02983333333333, 409.9715, 411.91333333333336, 413.855, 415.7968333333333, 417.7385, 419.68033333333335, 421.62233333333336, 423.564, 425.5056666666667, 427.4475, 429.38916666666665, 431.331, 433.2728333333333, 435.2146666666667, 437.1565, 439.09816666666666, 441.04016666666666, 442.9818333333333, 444.9235, 446.86533333333335, 448.80716666666666, 450.7488333333333, 452.6906666666667, 454.63233333333335, 456.57416666666666, 458.516, 460.4576666666667, 462.3995, 464.34133333333335, 466.283, 468.2248333333333, 470.1666666666667, 472.10833333333335, 474.05, 475.9918333333333, 477.9336666666667, 479.87533333333334, 481.81716666666665, 483.7588333333333, 485.7005, 487.64233333333334, 489.584, 491.5258333333333, 493.4676666666667, 495.4096666666667, 497.35133333333334, 499.293, 501.23466666666667, 503.1766666666667, 505.11833333333334, 507.06, 509.00166666666667, 510.9435, 512.8851666666667, 514.827, 516.7688333333333, 518.7105, 520.6523333333333, 522.5938333333334, 524.5356666666667, 526.4773333333334, 528.419, 530.3611666666667, 532.303, 534.2448333333333, 536.1863333333333, 538.1281666666666, 540.0701666666666, 542.012, 543.9536666666667, 545.8955, 547.8371666666667, 549.779, 551.7206666666667, 553.6625, 555.6043333333333, 557.546, 559.488, 561.43, 563.3716666666667, 565.3133333333334, 567.2553333333333, 569.197, 571.1388333333333, 573.0806666666666, 575.0223333333333, 576.9641666666666, 578.906, 580.8476666666667, 582.7895, 584.7311666666667, 586.673, 588.6146666666667, 590.5563333333333, 592.498, 594.4398333333334, 596.3815, 598.3231666666667, 600.265, 602.2066666666667, 604.1483333333333, 606.0901666666666, 608.032, 609.9736666666666, 611.9155, 613.8571666666667, 615.799, 617.7406666666667, 619.6823333333333, 621.624, 623.5656666666666, 625.5075, 627.449, 629.3908333333334, 631.3325, 633.2745, 635.2163333333333, 637.1581666666667, 639.0998333333333, 641.0415, 642.9833333333333, 644.925, 646.8668333333334, 648.8086666666667, 650.7503333333333, 652.692, 654.6336666666666, 656.5755, 658.5171666666666, 660.459, 662.4006666666667, 664.3425, 666.2843333333333, 668.226, 670.1678333333333, 672.1095, 674.0513333333333, 675.993, 677.9348333333334, 679.8766666666667, 681.8181666666667, 683.76, 685.7018333333333, 687.6435, 689.5853333333333, 691.5271666666666, 693.4688333333334, 695.4106666666667, 697.3523333333334, 699.2941666666667, 701.2358333333333, 703.1776666666667, 705.1193333333333, 707.0611666666666, 709.0028333333333, 710.9446666666666, 712.8863333333334, 714.8283333333334, 716.7701666666667, 718.7118333333333, 720.6536666666667, 722.5951666666666, 724.5368333333333, 726.4786666666666, 728.4205, 730.3623333333334, 732.304, 734.2458333333333, 736.1876666666667, 738.1293333333333, 740.0711666666666, 742.0128333333333, 743.9545, 745.8963333333334, 747.838, 749.7796666666667, 751.7213333333333, 753.663, 755.6048333333333, 757.5466666666666, 759.4883333333333, 761.43, 763.3716666666667, 765.3135, 767.2551666666667, 769.197, 771.1388333333333, 773.0805, 775.0223333333333, 776.964, 778.9058333333334, 780.8475, 782.7893333333334, 784.731, 786.6728333333333, 788.6145, 790.5563333333333, 792.498, 794.4398333333334, 796.3816666666667, 798.3233333333334, 800.2653333333334, 802.207, 804.1486666666667, 806.0905, 808.0323333333333, 809.974, 811.9156666666667, 813.8575, 815.7993333333334, 817.741, 819.6828333333333, 821.6245, 823.5663333333333, 825.508, 827.4498333333333, 829.3916666666667, 831.3333333333334, 833.2751666666667, 835.217, 837.1586666666667, 839.1003333333333, 841.0423333333333, 842.984, 844.9256666666666, 846.868, 848.8098333333334, 850.7515, 852.6936666666667, 854.6355, 856.5771666666667, 858.519, 860.4606666666666, 862.4025, 864.3441666666666, 866.286, 868.2276666666667, 870.1693333333334, 872.1111666666667, 874.0528333333333, 875.9946666666667, 877.9363333333333, 879.8781666666666, 881.8198333333333, 883.7616666666667, 885.7033333333334, 887.6451666666667, 889.587, 891.5286666666667, 893.4703333333333, 895.4121666666666, 897.354, 899.2956666666666, 901.2375, 903.1791666666667, 905.121, 907.0628333333333, 909.0045, 910.9461666666666, 912.8878333333333, 914.8296666666666, 916.7713333333334, 918.713, 920.655, 922.5966666666667, 924.5383333333333, 926.4801666666667, 928.422, 930.3636666666666, 932.3053333333334, 934.2471666666667, 936.189, 938.131, 940.0728333333333, 942.0146666666667, 943.9563333333333, 945.8983333333333, 947.84, 949.7816666666666, 951.7236666666666, 953.6653333333334, 955.6071666666667, 957.549, 959.4906666666667, 961.4325, 963.3743333333333, 965.316, 967.2578333333333, 969.1995, 971.1411666666667, 973.083, 975.0246666666667, 976.9666666666667, 978.9083333333333, 980.8501666666667, 982.7918333333333, 984.7336666666666, 986.6753333333334, 988.617, 990.5588333333334, 992.5006666666667, 994.4425, 996.3843333333333, 998.326, 1000.268, 1002.2096666666666, 1004.1516666666666, 1006.0935, 1008.0351666666667, 1009.977, 1011.9186666666667, 1013.8603333333333, 1015.8021666666667, 1017.7438333333333, 1019.6856666666666, 1021.6275, 1023.5693333333334, 1025.5111666666667, 1027.4528333333333, 1029.3945, 1031.3363333333334, 1033.278, 1035.2198333333333, 1037.1616666666666, 1039.1033333333332, 1041.0451666666668, 1042.987, 1044.929, 1046.8708333333334, 1048.8126666666667, 1050.7543333333333, 1052.6963333333333, 1054.638, 1056.5796666666668, 1058.5215, 1060.4631666666667, 1062.405, 1064.3468333333333, 1066.2885, 1068.2303333333334, 1070.172, 1072.1136666666666, 1074.0553333333332, 1075.997, 1077.9388333333334, 1079.8806666666667, 1081.8225, 1083.7643333333333, 1085.7061666666666, 1087.648, 1089.5896666666667, 1091.5315, 1093.4733333333334, 1095.4151666666667, 1097.357, 1099.2986666666666, 1101.2403333333334, 1103.1821666666667, 1105.124, 1107.0656666666666, 1109.0075, 1110.9491666666668, 1112.891, 1114.8326666666667, 1116.7746666666667, 1118.7163333333333, 1120.6581666666666, 1122.6, 1124.5416666666667, 1126.4835, 1128.4251666666667, 1130.367, 1132.3086666666666, 1134.2503333333334, 1136.1921666666667, 1138.1338333333333, 1140.0756666666666, 1142.0175, 1143.9593333333332, 1145.901, 1147.8428333333334, 1149.7845, 1151.7263333333333, 1153.668, 1155.6096666666667, 1157.5516666666667, 1159.4935, 1161.4351666666666, 1163.3771666666667, 1165.3188333333333, 1167.2605, 1169.2023333333334, 1171.144, 1173.0856666666666, 1175.0276666666666, 1176.9693333333332, 1178.911, 1180.853, 1182.795, 1184.7366666666667, 1186.6785, 1188.6203333333333, 1190.562, 1192.5038333333334, 1194.4456666666667, 1196.3875, 1198.3293333333334, 1200.271, 1202.213, 1204.1546666666666, 1206.0963333333334, 1208.0381666666667, 1209.9798333333333, 1211.9216666666666, 1213.8636666666666, 1215.8055, 1217.7471666666668, 1219.689, 1221.6306666666667, 1223.5725, 1225.5143333333333, 1227.4561666666666, 1229.398, 1231.3396666666667, 1233.2815, 1235.2233333333334, 1237.165, 1239.1066666666666, 1241.0485, 1242.9903333333334, 1244.9321666666667, 1246.874, 1248.8156666666666, 1250.7575, 1252.6991666666668, 1254.641, 1256.5828333333334, 1258.5245, 1260.4663333333333, 1262.408, 1264.3496666666667, 1266.2915, 1268.2333333333333, 1270.1751666666667, 1272.117, 1274.0586666666666, 1276.0005, 1277.9423333333334, 1279.884, 1281.8256666666666, 1283.7676666666666, 1285.7091666666668, 1287.651, 1289.5926666666667, 1291.5343333333333, 1293.4761666666666, 1295.4178333333334, 1297.3596666666667, 1299.3015, 1301.2431666666666, 1303.185, 1305.1266666666668, 1307.0685, 1309.0103333333334, 1310.952, 1312.8938333333333, 1314.8356666666666, 1316.7778333333333, 1318.7196666666666, 1320.6615, 1322.6031666666668, 1324.545, 1326.4866666666667], "originalSignal": [167, 127, 133, 127, 131, 152, 127, 139, 138, 134, 125, 135, 131, 157, 128, 136, 128, 132, 124, 149, 129, 126, 134, 125, 137, 131, 130, 132, 155, 133, 124, 131, 128, 132, 124, 136, 130, 131, 133, 129, 124, 133, 122, 149, 133, 146, 135, 124, 124, 122, 148, 132, 128, 128, 126, 132, 134, 126, 125, 136, 128, 127, 127, 144, 127, 142, 135, 131, 128, 137, 134, 126, 131, 130, 127, 141, 129, 148, 140, 160, 129, 131, 130, 133, 137, 151, 139, 141, 140, 137, 141, 134, 133, 131, 157, 144, 145, 141, 134, 138, 137, 135, 138, 140, 152, 137, 139, 143, 149, 141, 149, 136, 139, 147, 140, 142, 151, 146, 145, 164, 149, 146, 152, 155, 163, 168, 165, 151, 172, 160, 156, 164, 169, 166, 166, 155, 169, 159, 179, 162, 177, 170, 174, 170, 177, 170, 167, 168, 167, 173, 182, 184, 179, 190, 184, 183, 184, 182, 188, 188, 189, 201, 190, 192, 207, 204, 210, 204, 205, 211, 203, 205, 202, 206, 212, 209, 219, 216, 215, 218, 221, 222, 220, 226, 220, 222, 229, 222, 229, 237, 232, 237, 235, 245, 233, 243, 238, 240, 237, 241, 242, 250, 250, 254, 251, 254, 253, 256, 262, 261, 263, 264, 267, 266, 273, 273, 271, 273, 273, 278, 278, 280, 281, 284, 289, 288, 289, 288, 299, 298, 301, 302, 305, 304, 311, 316, 311, 312, 311, 314, 318, 325, 322, 336, 336, 329, 337, 337, 347, 346, 345, 343, 351, 354, 356, 359, 369, 374, 373, 377, 377, 384, 371, 389, 396, 389, 391, 398, 403, 399, 406, 409, 404, 413, 425, 414, 419, 431, 429, 441, 427, 441, 443, 448, 458, 455, 458, 466, 465, 468, 479, 483, 479, 460, 478, 505, 506, 502, 500, 514, 514, 516, 523, 526, 495, 543, 533, 523, 552, 555, 559, 569, 573, 580, 573, 585, 592, 601, 593, 611, 613, 625, 614, 601, 642, 640, 657, 651, 661, 679, 662, 681, 673, 681, 702, 702, 713, 714, 715, 705, 742, 741, 753, 752, 718, 770, 744, 757, 784, 776, 798, 818, 812, 837, 840, 852, 867, 850, 871, 857, 848, 863, 893, 915, 912, 897, 898, 947, 940, 954, 969, 978, 912, 977, 920, 1008, 1015, 1016, 963, 993, 991, 1088, 1096, 1065, 1103, 1101, 1098, 1123, 1149, 1135, 1135, 1146, 1169, 1069, 1186, 1181, 1224, 1166, 1237, 1264, 1235, 1137, 1279, 1177, 1296, 1296, 1326, 1321, 1356, 1366, 1395, 1375, 1276, 1410, 1461, 1463, 1392, 1369, 1351, 1523, 1511, 1519, 1560, 1500, 1558, 1497, 1616, 1608, 1628, 1636, 1569, 1640, 1685, 1680, 1704, 1739, 1740, 1724, 1638, 1804, 1827, 1749, 1713, 1790, 1811, 1744, 1905, 1901, 1911, 1932, 1698, 1767, 1959, 1869, 1971, 2062, 2050, 2073, 2118, 2124, 2102, 2146, 2112, 2158, 2141, 2026, 2078, 2126, 2265, 2223, 1974, 2363, 2314, 2339, 2326, 2377, 2360, 2473, 2373, 2460, 2331, 2485, 2617, 2490, 2503, 2419, 2665, 2556, 2626, 2598, 2764, 2758, 2758, 2557, 2698, 2785, 2733, 2851, 2844, 2900, 2846, 2915, 2829, 2751, 2861, 2823, 2850, 2477, 2891, 2910, 2967, 2970, 2942, 3034, 2854, 2973, 3016, 2969, 3012, 2704, 3064, 3022, 3022, 2942, 2732, 2946, 3078, 3162, 2817, 3152, 3018, 3146, 3013, 3081, 3117, 3087, 3173, 3164, 3078, 3179, 3202, 2893, 2826, 2917, 3203, 3202, 3102, 3285, 3195, 3246, 3025, 3123, 3128, 2974, 3035, 2990, 3221, 3110, 3216, 3160, 3276, 3281, 3263, 2735, 3301, 3214, 3231, 3054, 3313, 3262, 3054, 3189, 3222, 3110, 3214, 3243, 2928, 3270, 3282, 3235, 3059, 3194, 3082, 3264, 3091, 3263, 3307, 3114, 3258, 3198, 3031, 3244, 3263, 2979, 2969, 3113, 3213, 3183, 3218, 2945, 3294, 3138, 3157, 2716, 3236, 3091, 3160, 2916, 3080, 3028, 2917, 3150, 3049, 3174, 3256, 3196, 3156, 3175, 3125, 3202, 2932, 3185, 3209, 3083, 2940, 3046, 3071, 3186, 2911, 3033, 2878, 3232, 3158, 3172, 3095, 3150, 3172, 3002, 3143, 3173, 3119, 3157, 2700, 3191, 3216, 3169, 3117, 3132, 2938, 2924, 3216, 3092, 3248, 3191, 2954, 3130, 3170, 3253, 3183, 3074, 3000, 3189, 3263, 3035, 3135, 2882, 3129, 2959, 3040, 3283, 3074, 3232, 3308, 3260, 3271, 3280, 3255, 3266, 3078, 3198, 3251, 3195, 3139, 3135]}}}, "F2": {"measures": {"Abs": {"backgroundReferenceWell": "F4", "isBackgroundFor": [], "isBackground": false, "backgroundComputeMethod": null, "calibCurveInterval": [null, null], "calibCurveSmoothing": 20, "calibCurveExtrapolDistance": 0, "outlier": [1, 1, 0, 1, 1, 1, 1, 1, 1, 0, 1, 1, 0, 1, 1, 1, 1, 1, 0, 0, 0, 1, 1, 0, 1, 1, 1, 0, 1, 1, 1, 1, 1, 1, 0, 1, 1, 1, 1, 1, 1, 1, 0, 1, 1, 1, 1, 0, 1, 1, 1, 0, 1, 1, 1, 1, 1, 0, 1, 0, 1, 1, 1, 1, 1, 1, 1, 0, 1, 0, 1, 1, 1, 1, 1, 0, 1, 1, 1, 1, 1, 1, 1, 0, 1, 1, 1, 1, 1, 1, 0, 1, 1, 1, 1, 1, 0, 1, 1, 1, 1, 1, 1, 1, 1, 1, 1, 1, 1, 1, 0, 1, 1, 1, 1, 1, 1, 1, 1, 1, 0, 1, 1, 1, 1, 0, 1, 1, 0, 0, 1, 1, 1, 0, 1, 1, 0, 1, 1, 1, 1, 1, 0, 1, 1, 1, 1, 0, 0, 0, 1, 1, 1, 1, 1, 1, 1, 1, 1, 1, 0, 1, 1, 0, 1, 1, 1, 1, 1, 1, 1, 1, 1, 0, 1, 1, 1, 1, 1, 1, 0, 0, 0, 1, 1, 1, 1, 1, 1, 1, 0, 1, 1, 0, 0, 1, 1, 0, 1, 1, 1, 1, 1, 1, 1, 1, 1, 1, 1, 1, 1, 1, 1, 1, 1, 1, 1, 1, 1, 1, 1, 1, 1, 1, 1, 1, 1, 0, 1, 1, 1, 1, 1, 1, 1, 1, 1, 1, 0, 0, 0, 1, 0, 1, 0, 1, 1, 0, 1, 1, 1, 1, 0, 1, 1, 0, 1, 1, 0, 1, 1, 1, 1, 1, 1, 0, 1, 1, 1, 1, 1, 1, 1, 1, 0, 1, 1, 1, 1, 1, 0, 1, 1, 1, 1, 1, 1, 1, 1, 1, 1, 0, 1, 0, 0, 0, 0, 0, 0, 0, 0, 0, 1, 1, 1, 0, 0, 0, 1, 0, 1, 1, 0, 0, 0, 1, 0, 1, 1, 0, 1, 1, 0, 1, 1, 0, 1, 0, 0, 0, 1, 0, 0, 0, 0, 1, 0, 1, 1, 1, 0, 0, 0, 0, 1, 0, 1, 0, 1, 0, 1, 0, 0, 0, 1, 1, 0, 0, 1, 0, 1, 0, 1, 1, 1, 1, 1, 0, 1, 0, 1, 1, 0, 1, 1, 1, 0, 1, 1, 0, 1, 0, 0, 0, 0, 1, 0, 0, 1, 1, 0, 1, 1, 0, 0, 1, 0, 1, 1, 0, 0, 0, 0, 0, 1, 0, 1, 1, 1, 0, 1, 1, 0, 1, 0, 0, 1, 0, 1, 1, 0, 0, 1, 0, 1, 0, 1, 0, 0, 1, 0, 1, 0, 0, 0, 0, 1, 1, 1, 1, 0, 0, 1, 0, 0, 0, 0, 0, 0, 1, 1, 1, 1, 0, 0, 1, 0, 1, 0, 0, 0, 0, 0, 1, 0, 0, 0, 0, 1, 0, 0, 0, 0, 1, 1, 0, 1, 1, 1, 0, 0, 1, 0, 0, 0, 0, 1, 1, 0, 1, 1, 0, 1, 1, 0, 1, 0, 0, 0, 1, 0, 0, 0, 0, 0, 1, 0, 0, 0, 1, 0, 1, 0, 0, 1, 1, 1, 0, 1, 1, 1, 1, 0, 0, 0, 1, 0, 0, 0, 0, 1, 0, 0, 1, 0, 1, 1, 0, 1, 0, 1, 1, 1, 1, 0, 0, 1, 1, 1, 1, 1, 1, 1, 1, 1, 0, 0, 1, 0, 0, 0, 0, 1, 0, 1, 1, 0, 1, 0, 1, 1, 1, 0, 1, 0, 1, 1, 1, 1, 0, 1, 0, 0, 1, 0, 0, 0, 1, 1, 1, 0, 0, 1, 1, 0, 0, 1, 1, 1, 0, 0, 1, 1, 1, 0, 1, 1, 0, 1, 0, 1, 0, 0, 1, 1, 1, 0, 0, 1, 1, 1, 1, 0, 0, 1, 1, 0, 0, 0, 0, 1, 1, 0, 1, 0, 1, 0, 1, 1, 1, 1, 1, 0, 1, 1, 1, 1, 0, 0, 1, 0, 1, 1, 1, 1, 1, 1, 0, 0, 0, 1, 0, 1, 0, 0, 1, 0, 0, 0, 0, 1, 0, 0, 1, 0, 1, 0, 1, 0, 0, 0, 0, 0, 0], "outliersFilteringParameter": 0.01, "trueCurveMarks": [[-11.475822810150174, 0.07661756483166092], [137.1154340671445, 0.08024006248937533], [235.65383505184082, 0.08380345241771345], [322.95278406075477, 0.09304314977493071], [378.4660526550397, 0.10330156419916615], [429.6514995160941, 0.11729048518309956], [514.1790533183758, 0.17297163952392197], [567.6345680057343, 0.24028757274419085], [620.877768773715, 0.3120955270919557], [697.0911369561003, 0.34136666588004017], [1331.7406392748717, 0.3120955270919557]], "time": [0.42418333333333336, 2.383783333333333, 4.3257, 6.267283333333333, 8.209183333333334, 10.150816666666667, 12.092716666666666, 14.034416666666667, 15.975966666666666, 17.9179, 19.859483333333333, 21.801116666666665, 23.7431, 25.6849, 27.6265, 29.56815, 31.51035, 33.4522, 35.39386666666667, 37.33573333333333, 39.27766666666667, 41.219566666666665, 43.16138333333333, 45.10353333333333, 47.04516666666667, 48.9868, 50.92843333333333, 52.87031666666667, 54.81195, 56.753616666666666, 58.695566666666664, 60.6374, 62.578966666666666, 64.52088333333333, 66.46251666666667, 68.4044, 70.34626666666666, 72.28796666666666, 74.2298, 76.17173333333334, 78.11328333333333, 80.05488333333334, 81.99688333333333, 83.9387, 85.88038333333333, 87.82225, 89.76388333333334, 91.70578333333333, 93.64741666666667, 95.58933333333333, 97.53091666666667, 99.47255, 101.41445, 103.35635, 105.29825, 107.23983333333334, 109.18175, 111.12338333333334, 113.065, 115.00688333333333, 116.94878333333334, 118.89071666666666, 120.83233333333334, 122.77446666666667, 124.71636666666667, 126.65825, 128.60011666666668, 130.54201666666665, 132.4839, 134.42551666666665, 136.36745, 138.30898333333334, 140.25066666666666, 142.19256666666666, 144.13443333333333, 146.0763, 148.01826666666668, 149.9598, 151.90175, 153.84388333333334, 155.7858, 157.72781666666666, 159.66928333333334, 161.61108333333334, 163.55255, 165.49443333333335, 167.43616666666668, 169.378, 171.31983333333332, 173.2615, 175.20333333333335, 177.145, 179.087, 181.0285, 182.97033333333334, 184.912, 186.85383333333334, 188.7955, 190.7375, 192.679, 194.621, 196.56266666666667, 198.5045, 200.44633333333334, 202.38816666666668, 204.32983333333334, 206.2715, 208.21316666666667, 210.155, 212.09666666666666, 214.03866666666667, 215.9805, 217.92233333333334, 219.864, 221.80583333333334, 223.7475, 225.68933333333334, 227.63116666666667, 229.57316666666668, 231.515, 233.45666666666668, 235.3985, 237.34016666666668, 239.28233333333333, 241.22433333333333, 243.16583333333332, 245.1075, 247.04933333333332, 248.991, 250.93283333333332, 252.8745, 254.81616666666667, 256.758, 258.69983333333334, 260.64183333333335, 262.5835, 264.525, 266.46733333333333, 268.40883333333335, 270.35083333333336, 272.2923333333333, 274.23383333333334, 276.17566666666664, 278.1175, 280.0593333333333, 282.001, 283.94283333333334, 285.8845, 287.8263333333333, 289.768, 291.70983333333334, 293.6515, 295.5935, 297.535, 299.477, 301.41883333333334, 303.36033333333336, 305.3023333333333, 307.2443333333333, 309.18583333333333, 311.1275, 313.06933333333336, 315.01116666666667, 316.95283333333333, 318.8946666666667, 320.83666666666664, 322.77866666666665, 324.7205, 326.662, 328.604, 330.54583333333335, 332.48766666666666, 334.4293333333333, 336.3713333333333, 338.31283333333334, 340.25483333333335, 342.19666666666666, 344.1385, 346.08, 348.0215, 349.9633333333333, 351.9051666666667, 353.847, 355.78883333333334, 357.73066666666665, 359.67266666666666, 361.6141666666667, 363.5561666666667, 365.49766666666665, 367.43966666666665, 369.3813333333333, 371.32283333333334, 373.26483333333334, 375.20633333333336, 377.1483333333333, 379.09, 381.03183333333334, 382.97333333333336, 384.9153333333333, 386.8573333333333, 388.7991666666667, 390.74066666666664, 392.68266666666665, 394.62416666666667, 396.5661666666667, 398.50783333333334, 400.44966666666664, 402.3913333333333, 404.33316666666667, 406.27483333333333, 408.21666666666664, 410.15833333333336, 412.1, 414.0416666666667, 415.9835, 417.92533333333336, 419.8673333333333, 421.809, 423.75083333333333, 425.69233333333335, 427.63416666666666, 429.5758333333333, 431.5176666666667, 433.4595, 435.40133333333335, 437.34316666666666, 439.2853333333333, 441.22683333333333, 443.16866666666664, 445.11016666666666, 447.05216666666666, 448.9936666666667, 450.9355, 452.87733333333335, 454.81916666666666, 456.7606666666667, 458.7026666666667, 460.6445, 462.58616666666666, 464.5276666666667, 466.4696666666667, 468.4116666666667, 470.35316666666665, 472.29516666666666, 474.2366666666667, 476.1786666666667, 478.12016666666665, 480.06233333333336, 482.0036666666667, 483.9455, 485.88733333333334, 487.8288333333333, 489.7705, 491.71233333333333, 493.65433333333334, 495.59616666666665, 497.538, 499.4796666666667, 501.4216666666667, 503.36316666666664, 505.30516666666665, 507.24666666666667, 509.18833333333333, 511.13, 513.0718333333333, 515.0136666666667, 516.9553333333333, 518.8973333333333, 520.8388333333334, 522.7808333333334, 524.7225, 526.664, 528.6056666666667, 530.5475, 532.4896666666667, 534.4313333333333, 536.3731666666666, 538.3148333333334, 540.257, 542.1986666666667, 544.1405, 546.0821666666667, 548.024, 549.9656666666667, 551.9075, 553.8491666666666, 555.791, 557.7326666666667, 559.6745, 561.6166666666667, 563.5583333333333, 565.5003333333333, 567.442, 569.3836666666666, 571.3256666666666, 573.2671666666666, 575.2091666666666, 577.1508333333334, 579.0926666666667, 581.0345, 582.9761666666667, 584.918, 586.8596666666666, 588.8011666666666, 590.7431666666666, 592.6848333333334, 594.6265, 596.5683333333334, 598.51, 600.4515, 602.3935, 604.335, 606.2766666666666, 608.2185, 610.1605, 612.102, 614.0436666666667, 615.9856666666667, 617.9275, 619.869, 621.8106666666666, 623.7523333333334, 625.6943333333334, 627.636, 629.5778333333334, 631.5191666666667, 633.4611666666667, 635.403, 637.3448333333333, 639.2863333333333, 641.2283333333334, 643.17, 645.1116666666667, 647.0535, 648.9955, 650.937, 652.8791666666667, 654.8205, 656.7621666666666, 658.704, 660.6456666666667, 662.5875, 664.5291666666667, 666.4708333333333, 668.4126666666667, 670.3545, 672.2961666666666, 674.2378333333334, 676.1796666666667, 678.1216666666667, 680.0631666666667, 682.0048333333333, 683.9465, 685.8883333333333, 687.8303333333333, 689.7718333333333, 691.7138333333334, 693.6556666666667, 695.5971666666667, 697.5391666666667, 699.4808333333333, 701.4226666666667, 703.3643333333333, 705.3061666666666, 707.2478333333333, 709.1896666666667, 711.1313333333334, 713.073, 715.0148333333333, 716.9568333333333, 718.8983333333333, 720.8401666666666, 722.7818333333333, 724.7235, 726.6653333333334, 728.6073333333334, 730.5488333333333, 732.4908333333333, 734.4325, 736.3743333333333, 738.3161666666666, 740.2578333333333, 742.1996666666666, 744.1413333333334, 746.083, 748.0246666666667, 749.9665, 751.908, 753.8496666666666, 755.7916666666666, 757.7331666666666, 759.6748333333334, 761.6166666666667, 763.5583333333333, 765.5006666666667, 767.4418333333333, 769.3841666666667, 771.3253333333333, 773.2673333333333, 775.209, 777.1508333333334, 779.0923333333334, 781.0321666666666, 782.976, 784.9176666666667, 786.8595, 788.8013333333333, 790.743, 792.6846666666667, 794.6265, 796.5683333333334, 798.51, 800.4518333333333, 802.3936666666667, 804.3331666666667, 806.2773333333333, 808.219, 810.1608333333334, 812.1023333333334, 814.0443333333334, 815.986, 817.9278333333333, 819.8693333333333, 821.8091666666667, 823.753, 825.6948333333333, 827.6363333333334, 829.5783333333334, 831.5203333333334, 833.4618333333333, 835.4036666666667, 837.3453333333333, 839.287, 841.229, 843.1708333333333, 845.1123333333334, 847.0548333333334, 848.9963333333334, 850.9383333333334, 852.8808333333334, 854.822, 856.764, 858.7056666666666, 860.6473333333333, 862.589, 864.531, 866.4726666666667, 868.4145, 870.3561666666667, 872.2976666666667, 874.2396666666667, 876.1813333333333, 878.1231666666666, 880.0648333333334, 882.0066666666667, 883.9483333333334, 885.89, 887.8318333333333, 889.7736666666667, 891.7153333333333, 893.6571666666666, 895.5988333333333, 897.5406666666667, 899.4823333333334, 901.4241666666667, 903.3658333333333, 905.3075, 907.2498333333333, 909.1913333333333, 911.133, 913.0745, 915.0163333333334, 916.958, 918.8998333333333, 920.8415, 922.7833333333333, 924.7255, 926.667, 928.6086666666666, 930.5505, 932.492, 934.434, 936.3756666666667, 938.3175, 940.2593333333333, 942.2013333333333, 944.1428333333333, 946.0848333333333, 948.0266666666666, 949.9683333333334, 951.9103333333334, 953.852, 955.7938333333333, 957.7356666666667, 959.6775, 961.6191666666666, 963.561, 965.5028333333333, 967.4445, 969.3863333333334, 971.328, 973.2696666666667, 975.2113333333333, 977.1531666666667, 979.095, 981.037, 982.9785, 984.9201666666667, 986.862, 988.8036666666667, 990.7456666666667, 992.6871666666667, 994.629, 996.571, 998.5128333333333, 1000.4545, 1002.3963333333334, 1004.3383333333334, 1006.28, 1008.222, 1010.1636666666667, 1012.1053333333333, 1014.0471666666666, 1015.9891666666666, 1017.9306666666666, 1019.8723333333334, 1021.8141666666667, 1023.756, 1025.6976666666667, 1027.6396666666667, 1029.5813333333333, 1031.523, 1033.4646666666667, 1035.4065, 1037.3481666666667, 1039.29, 1041.2316666666666, 1043.1736666666666, 1045.1155, 1047.0573333333334, 1048.9993333333334, 1050.9411666666667, 1052.8828333333333, 1054.8246666666666, 1056.7665, 1058.7081666666666, 1060.65, 1062.5916666666667, 1064.5333333333333, 1066.4751666666666, 1068.417, 1070.3586666666667, 1072.3003333333334, 1074.2423333333334, 1076.1838333333333, 1078.1255, 1080.0676666666666, 1082.0091666666667, 1083.951, 1085.8928333333333, 1087.8346666666666, 1089.7765, 1091.7181666666668, 1093.6601666666666, 1095.602, 1097.5436666666667, 1099.4853333333333, 1101.427, 1103.369, 1105.3105, 1107.2523333333334, 1109.1941666666667, 1111.1356666666666, 1113.0776666666666, 1115.0195, 1116.961, 1118.903, 1120.8448333333333, 1122.7865, 1124.7283333333332, 1126.6703333333332, 1128.6118333333334, 1130.5535, 1132.4955, 1134.437, 1136.379, 1138.3205, 1140.2623333333333, 1142.2043333333334, 1144.146, 1146.0878333333333, 1148.0295, 1149.9713333333334, 1151.913, 1153.8546666666666, 1155.7963333333332, 1157.7383333333332, 1159.6803333333332, 1161.6218333333334, 1163.5636666666667, 1165.5056666666667, 1167.4473333333333, 1169.389, 1171.3308333333334, 1173.2723333333333, 1175.2143333333333, 1177.1558333333332, 1179.0976666666666, 1181.0396666666666, 1182.9816666666666, 1184.9238333333333, 1186.865, 1188.807, 1190.7488333333333, 1192.6905, 1194.6323333333332, 1196.5741666666668, 1198.516, 1200.4576666666667, 1202.3995, 1204.3413333333333, 1206.283, 1208.2248333333334, 1210.1663333333333, 1212.1083333333333, 1214.0501666666667, 1215.9921666666667, 1217.9336666666666, 1219.8756666666666, 1221.8175, 1223.7591666666667, 1225.701, 1227.643, 1229.5845, 1231.5263333333332, 1233.4683333333332, 1235.4098333333334, 1237.352, 1239.2933333333333, 1241.235, 1243.1768333333334, 1245.1188333333334, 1247.0606666666667, 1249.0023333333334, 1250.944, 1252.8858333333333, 1254.8276666666666, 1256.7696666666666, 1258.7111666666667, 1260.6531666666667, 1262.5948333333333, 1264.5363333333332, 1266.4783333333332, 1268.4198333333334, 1270.3616666666667, 1272.3036666666667, 1274.2453333333333, 1276.1871666666666, 1278.129, 1280.0706666666667, 1282.0126666666667, 1283.9541666666667, 1285.8961666666667, 1287.8376666666666, 1289.7793333333334, 1291.7211666666667, 1293.6628333333333, 1295.6045, 1297.5463333333332, 1299.4883333333332, 1301.4298333333334, 1303.3716666666667, 1305.3133333333333, 1307.255, 1309.197, 1311.1388333333334, 1313.0806666666667, 1315.0223333333333, 1316.9641666666666, 1318.9063333333334, 1320.8483333333334, 1322.7898333333333, 1324.7316666666666, 1326.6733333333334], "originalSignal": [0.09520000219345093, 0.08780000358819962, 0.08619999885559082, 0.23240000009536743, 0.08860000222921371, 0.16120000183582306, 0.08820000290870667, 0.08879999816417694, 0.09470000118017197, 0.08649999648332596, 0.08760000020265579, 0.38749998807907104, 0.0868000015616417, 0.09049999713897705, 0.0877000018954277, 0.21080000698566437, 0.09759999811649323, 0.0892999991774559, 0.08669999986886978, 0.0868000015616417, 0.08739999681711197, 0.0908999964594841, 0.10649999976158142, 0.08699999749660492, 0.14390000700950623, 0.2418999969959259, 0.10119999945163727, 0.08789999783039093, 0.11860000342130661, 0.17800000309944153, 0.17059999704360962, 0.10109999775886536, 0.10350000113248825, 0.09309999644756317, 0.08789999783039093, 0.10109999775886536, 0.17440000176429749, 0.2393999993801117, 0.12110000103712082, 0.20890000462532043, 0.11230000108480453, 0.08969999849796295, 0.08780000358819962, 0.09290000051259995, 0.1501999944448471, 0.10779999941587448, 0.2353000044822693, 0.08820000290870667, 0.12880000472068787, 0.09780000150203705, 0.09350000321865082, 0.08889999985694885, 0.08940000087022781, 0.17720000445842743, 0.08969999849796295, 0.10830000042915344, 0.19920000433921814, 0.08959999680519104, 0.21209999918937683, 0.08889999985694885, 0.11320000141859055, 0.3384999930858612, 0.2669999897480011, 0.09459999948740005, 0.1005999967455864, 0.1006999984383583, 0.09120000153779984, 0.08940000087022781, 0.0982000008225441, 0.08910000324249268, 0.22439999878406525, 0.26330000162124634, 0.10419999808073044, 0.10490000247955322, 0.3255999982357025, 0.08919999748468399, 0.1096000000834465, 0.1316000074148178, 0.11400000005960464, 0.10050000250339508, 0.09440000355243683, 0.2939999997615814, 0.10920000076293945, 0.09000000357627869, 0.09880000352859497, 0.10170000046491623, 0.09539999812841415, 0.120899997651577, 0.09690000116825104, 0.16220000386238098, 0.09040000289678574, 0.12680000066757202, 0.19629999995231628, 0.11900000274181366, 0.10109999775886536, 0.1257999986410141, 0.09040000289678574, 0.35339999198913574, 0.10689999908208847, 0.10409999638795853, 0.09369999915361404, 0.10170000046491623, 0.2721000015735626, 0.2214999943971634, 0.11460000276565552, 0.11949999630451202, 0.09790000319480896, 0.1177000030875206, 0.18209999799728394, 0.09560000151395798, 0.09239999949932098, 0.10159999877214432, 0.23729999363422394, 0.11180000007152557, 0.11429999768733978, 0.0934000015258789, 0.3066999912261963, 0.12470000237226486, 0.09390000253915787, 0.09449999779462814, 0.09290000051259995, 0.25769999623298645, 0.09619999676942825, 0.11349999904632568, 0.10329999774694443, 0.094200000166893, 0.10090000182390213, 0.13429999351501465, 0.09449999779462814, 0.09359999746084213, 0.2483000010251999, 0.13089999556541443, 0.25099998712539673, 0.09560000151395798, 0.14409999549388885, 0.1451999992132187, 0.09480000287294388, 0.10329999774694443, 0.11400000005960464, 0.11640000343322754, 0.1251000016927719, 0.11550000309944153, 0.09610000252723694, 0.23960000276565552, 0.1987999975681305, 0.09989999979734421, 0.219200000166893, 0.09839999675750732, 0.09790000319480896, 0.09719999879598618, 0.36719998717308044, 0.32249999046325684, 0.11020000278949738, 0.11860000342130661, 0.13539999723434448, 0.3659999966621399, 0.11169999837875366, 0.325300008058548, 0.14959999918937683, 0.13979999721050262, 0.09960000216960907, 0.15729999542236328, 0.13259999454021454, 0.10080000013113022, 0.14390000700950623, 0.10859999805688858, 0.1031000018119812, 0.10949999839067459, 0.12630000710487366, 0.10639999806880951, 0.2915000021457672, 0.12600000202655792, 0.11420000344514847, 0.10339999943971634, 0.10790000110864639, 0.14409999549388885, 0.11219999939203262, 0.323199987411499, 0.11159999668598175, 0.10809999704360962, 0.10649999976158142, 0.10540000349283218, 0.10639999806880951, 0.1436000019311905, 0.31060001254081726, 0.14499999582767487, 0.11640000343322754, 0.11150000244379044, 0.13079999387264252, 0.28679999709129333, 0.10869999974966049, 0.11940000206232071, 0.11400000005960464, 0.11069999635219574, 0.11180000007152557, 0.14910000562667847, 0.27630001306533813, 0.1136000007390976, 0.13740000128746033, 0.11659999936819077, 0.12060000002384186, 0.12610000371932983, 0.12219999730587006, 0.12210000306367874, 0.12439999729394913, 0.1543000042438507, 0.1412999927997589, 0.13660000264644623, 0.125, 0.1688999980688095, 0.2946999967098236, 0.12219999730587006, 0.1462000012397766, 0.2632000148296356, 0.1273999959230423, 0.14569999277591705, 0.1251000016927719, 0.1436000019311905, 0.1290999948978424, 0.27250000834465027, 0.15150000154972076, 0.12790000438690186, 0.13410000503063202, 0.13169999420642853, 0.14139999449253082, 0.22100000083446503, 0.3061999976634979, 0.1315000057220459, 0.14810000360012054, 0.1657000035047531, 0.24719999730587006, 0.19419999420642853, 0.1598999947309494, 0.27070000767707825, 0.15289999544620514, 0.27619999647140503, 0.30309998989105225, 0.2125999927520752, 0.1477999985218048, 0.1451999992132187, 0.14229999482631683, 0.335999995470047, 0.1501999944448471, 0.18880000710487366, 0.14790000021457672, 0.1754000037908554, 0.2614000141620636, 0.15690000355243683, 0.19750000536441803, 0.351500004529953, 0.32409998774528503, 0.1678999960422516, 0.1664000004529953, 0.17440000176429749, 0.1776999980211258, 0.1632000058889389, 0.29429998993873596, 0.20640000700950623, 0.1712000072002411, 0.40630000829696655, 0.28189998865127563, 0.18889999389648438, 0.18129999935626984, 0.19599999487400055, 0.20829999446868896, 0.17949999868869781, 0.19589999318122864, 0.21240000426769257, 0.2079000025987625, 0.40400001406669617, 0.3725999891757965, 0.4345000088214874, 0.20909999310970306, 0.21080000698566437, 0.20149999856948853, 0.2134999930858612, 0.21199999749660492, 0.2168000042438507, 0.2378000020980835, 0.21850000321865082, 0.21770000457763672, 0.2295999974012375, 0.22609999775886536, 0.23070000112056732, 0.23929999768733978, 0.2361000031232834, 0.24619999527931213, 0.25, 0.26190000772476196, 0.48820000886917114, 0.2517000138759613, 0.24310000240802765, 0.45399999618530273, 0.24959999322891235, 0.2460000067949295, 0.2563999891281128, 0.2484000027179718, 0.2567000091075897, 0.25529998540878296, 0.2628999948501587, 0.25459998846054077, 0.2721000015735626, 0.3781000077724457, 0.37389999628067017, 0.48829999566078186, 0.271699994802475, 0.2815000116825104, 0.2784000039100647, 0.3127000033855438, 0.2831000089645386, 0.4185999929904938, 0.3151000142097473, 0.28999999165534973, 0.2939000129699707, 0.29809999465942383, 0.512499988079071, 0.31119999289512634, 0.32589998841285706, 0.3192000091075897, 0.31200000643730164, 0.3357999920845032, 0.3246000111103058, 0.32199999690055847, 0.2992999851703644, 0.4375999867916107, 0.319599986076355, 0.30399999022483826, 0.3192000091075897, 0.32429999113082886, 0.3151000142097473, 0.4537999927997589, 0.3188000023365021, 0.3181999921798706, 0.3174999952316284, 0.3154999911785126, 0.4171000123023987, 0.31949999928474426, 0.3434999883174896, 0.43560001254081726, 0.37619999051094055, 0.32109999656677246, 0.3319999873638153, 0.3264000117778778, 0.3337000012397766, 0.34299999475479126, 0.32600000500679016, 0.36489999294281006, 0.3287999927997589, 0.43700000643730164, 0.3337000012397766, 0.34869998693466187, 0.3377000093460083, 0.33889999985694885, 0.3407000005245209, 0.4311999976634979, 0.3962000012397766, 0.3368000090122223, 0.337799996137619, 0.49390000104904175, 0.3382999897003174, 0.35280001163482666, 0.34929999709129333, 0.44620001316070557, 0.362199991941452, 0.42320001125335693, 0.4438999891281128, 0.3538999855518341, 0.3416999876499176, 0.3546999990940094, 0.3375000059604645, 0.3546000123023987, 0.46459999680519104, 0.33410000801086426, 0.35569998621940613, 0.41260001063346863, 0.36820000410079956, 0.33880001306533813, 0.2924000024795532, 0.36559998989105225, 0.336899995803833, 0.46869999170303345, 0.3375000059604645, 0.3488999903202057, 0.34290000796318054, 0.34200000762939453, 0.429500013589859, 0.3433000147342682, 0.3476000130176544, 0.35109999775886536, 0.3495999872684479, 0.33970001339912415, 0.3619999885559082, 0.5245000123977661, 0.3440999984741211, 0.34540000557899475, 0.42719998955726624, 0.33970001339912415, 0.4699000120162964, 0.38929998874664307, 0.33160001039505005, 0.3452000021934509, 0.3434999883174896, 0.34060001373291016, 0.337799996137619, 0.375, 0.3327000141143799, 0.43630000948905945, 0.3483000099658966, 0.4848000109195709, 0.3398999869823456, 0.4569999873638153, 0.43459999561309814, 0.33980000019073486, 0.3659000098705292, 0.3431999981403351, 0.34630000591278076, 0.3528999984264374, 0.34049999713897705, 0.3479999899864197, 0.32030001282691956, 0.3352000117301941, 0.3409999907016754, 0.4309000074863434, 0.3395000100135803, 0.34630000591278076, 0.3361999988555908, 0.4025000035762787, 0.3325999975204468, 0.3334999978542328, 0.39809998869895935, 0.3319000005722046, 0.4438999891281128, 0.33550000190734863, 0.3427000045776367, 0.3393000066280365, 0.33379998803138733, 0.3467000126838684, 0.35510000586509705, 0.4359999895095825, 0.3968999981880188, 0.33809998631477356, 0.33489999175071716, 0.5040000081062317, 0.3314000070095062, 0.3370000123977661, 0.329800009727478, 0.3345000147819519, 0.337799996137619, 0.334199994802475, 0.35589998960494995, 0.4424000084400177, 0.453000009059906, 0.3723999857902527, 0.32850000262260437, 0.33410000801086426, 0.37290000915527344, 0.3301999866962433, 0.35679998993873596, 0.33480000495910645, 0.33469998836517334, 0.3337000012397766, 0.3287000060081482, 0.3416999876499176, 0.4219000041484833, 0.3361999988555908, 0.32839998602867126, 0.335099995136261, 0.3310999870300293, 0.4009000062942505, 0.3319000005722046, 0.3287000060081482, 0.329800009727478, 0.32659998536109924, 0.34369999170303345, 0.37779998779296875, 0.32899999618530273, 0.39730000495910645, 0.34220001101493835, 0.3434000015258789, 0.33329999446868896, 0.33399999141693115, 0.3409999907016754, 0.32580000162124634, 0.3312000036239624, 0.3334999978542328, 0.3296999931335449, 0.4562999904155731, 0.5123999714851379, 0.33709999918937683, 0.5230000019073486, 0.34459999203681946, 0.33799999952316284, 0.3961000144481659, 0.3912999927997589, 0.33559998869895935, 0.3483000099658966, 0.33809998631477356, 0.32820001244544983, 0.32659998536109924, 0.39820000529289246, 0.326200008392334, 0.32589998841285706, 0.33149999380111694, 0.32690000534057617, 0.3303000032901764, 0.35690000653266907, 0.32359999418258667, 0.3294999897480011, 0.32670000195503235, 0.4431999921798706, 0.3296999931335449, 0.3939000070095062, 0.3310999870300293, 0.336899995803833, 0.38199999928474426, 0.3483999967575073, 0.33980000019073486, 0.3278000056743622, 0.44209998846054077, 0.4878000020980835, 0.4401000142097473, 0.37619999051094055, 0.32600000500679016, 0.3222000002861023, 0.322299987077713, 0.34549999237060547, 0.31949999928474426, 0.3361999988555908, 0.32330000400543213, 0.33309999108314514, 0.5436999797821045, 0.33149999380111694, 0.32409998774528503, 0.42160001397132874, 0.3215999901294708, 0.39739999175071716, 0.5611000061035156, 0.3248000144958496, 0.3488999903202057, 0.3199999928474426, 0.2824999988079071, 0.3675999939441681, 0.39660000801086426, 0.5631999969482422, 0.321399986743927, 0.32679998874664307, 0.33880001306533813, 0.3352000117301941, 0.4359000027179718, 0.3467000126838684, 0.3499999940395355, 0.4049000144004822, 0.3395000100135803, 0.40720000863075256, 0.4415999948978424, 0.3188000023365021, 0.3228999972343445, 0.39649999141693115, 0.319599986076355, 0.31859999895095825, 0.32269999384880066, 0.32199999690055847, 0.5002999901771545, 0.32910001277923584, 0.33649998903274536, 0.33809998631477356, 0.314300000667572, 0.4311999976634979, 0.3224000036716461, 0.3614000082015991, 0.46959999203681946, 0.4577000141143799, 0.3188999891281128, 0.4569000005722046, 0.3215000033378601, 0.349700003862381, 0.33739998936653137, 0.33869999647140503, 0.36250001192092896, 0.3231000006198883, 0.335999995470047, 0.3188000023365021, 0.3228999972343445, 0.45649999380111694, 0.32359999418258667, 0.32179999351501465, 0.320499986410141, 0.4189000129699707, 0.4332999885082245, 0.43290001153945923, 0.3253999948501587, 0.32100000977516174, 0.3330000042915344, 0.4099000096321106, 0.3237000107765198, 0.32820001244544983, 0.3384999930858612, 0.33719998598098755, 0.4381999969482422, 0.32269999384880066, 0.3278000056743622, 0.33480000495910645, 0.4708999991416931, 0.37459999322891235, 0.32089999318122864, 0.33219999074935913, 0.33640000224113464, 0.3190000057220459, 0.5378999710083008, 0.319599986076355, 0.328900009393692, 0.32659998536109924, 0.319599986076355, 0.3456000089645386, 0.3334999978542328, 0.4129999876022339, 0.31700000166893005, 0.3190000057220459, 0.3481000065803528, 0.33480000495910645, 0.2996000051498413, 0.4481000006198883, 0.3199999928474426, 0.31520000100135803, 0.3995000123977661, 0.3675000071525574, 0.31540000438690186, 0.3183000087738037, 0.3197999894618988, 0.3158999979496002, 0.4413999915122986, 0.4036000072956085, 0.3138999938964844, 0.4722000062465668, 0.3176000118255615, 0.4875999987125397, 0.3127000033855438, 0.36970001459121704, 0.460099995136261, 0.37380000948905945, 0.3686999976634979, 0.3555999994277954, 0.3203999996185303, 0.3264999985694885, 0.33719998598098755, 0.3409999907016754, 0.4562999904155731, 0.3190000057220459, 0.32010000944137573, 0.3260999917984009, 0.31630000472068787, 0.3718000054359436, 0.33250001072883606, 0.3822999894618988, 0.3352000117301941, 0.328900009393692, 0.33230000734329224, 0.31450000405311584, 0.3127000033855438, 0.31439998745918274, 0.32749998569488525, 0.3131999969482422, 0.4546999931335449, 0.3151000142097473, 0.31450000405311584, 0.3296999931335449, 0.3158000111579895, 0.32280001044273376, 0.31540000438690186, 0.3197999894618988, 0.41499999165534973, 0.31200000643730164, 0.31380000710487366, 0.3700999915599823, 0.3127000033855438, 0.3840999901294708, 0.313400000333786, 0.451200008392334, 0.3127000033855438, 0.31630000472068787, 0.31529998779296875, 0.3118000030517578, 0.3158999979496002, 0.31349998712539673]}, "Fluo": {"backgroundReferenceWell": null, "isBackgroundFor": [], "isBackground": false, "backgroundComputeMethod": null, "calibCurveInterval": [null, null], "calibCurveSmoothing": 20, "calibCurveExtrapolDistance": 0, "outlier": [1, 0, 1, 1, 1, 1, 0, 0, 0, 1, 0, 0, 0, 1, 0, 0, 1, 1, 0, 0, 0, 0, 1, 0, 1, 0, 0, 1, 0, 1, 0, 0, 0, 1, 1, 1, 0, 0, 0, 0, 1, 0, 0, 1, 0, 1, 0, 0, 0, 0, 0, 0, 1, 0, 0, 0, 0, 0, 0, 0, 0, 1, 0, 0, 0, 0, 0, 1, 0, 0, 1, 1, 1, 1, 0, 0, 0, 0, 0, 0, 1, 0, 1, 0, 1, 0, 0, 0, 0, 0, 0, 0, 0, 1, 0, 0, 0, 0, 0, 1, 1, 0, 0, 0, 0, 1, 0, 0, 0, 0, 1, 0, 0, 1, 1, 0, 0, 1, 0, 1, 1, 1, 0, 1, 1, 0, 0, 0, 0, 0, 1, 0, 1, 0, 0, 0, 1, 0, 0, 1, 0, 0, 0, 0, 0, 0, 0, 1, 0, 1, 0, 0, 0, 0, 0, 1, 0, 1, 0, 0, 0, 0, 0, 0, 1, 0, 0, 1, 0, 1, 0, 0, 1, 0, 0, 1, 0, 1, 0, 0, 0, 0, 0, 0, 0, 1, 0, 0, 0, 0, 0, 1, 1, 0, 0, 0, 1, 0, 1, 1, 1, 0, 0, 1, 0, 0, 1, 0, 0, 1, 0, 0, 1, 0, 1, 0, 0, 1, 1, 0, 0, 1, 1, 0, 0, 0, 0, 0, 0, 0, 1, 0, 0, 0, 0, 0, 0, 0, 0, 0, 0, 0, 0, 0, 1, 0, 0, 1, 0, 0, 0, 0, 0, 0, 0, 0, 0, 0, 0, 0, 0, 0, 1, 1, 0, 1, 0, 0, 0, 0, 0, 0, 1, 0, 0, 1, 0, 1, 0, 0, 1, 0, 1, 0, 0, 0, 0, 0, 0, 0, 0, 0, 0, 0, 1, 0, 0, 1, 0, 0, 0, 0, 0, 0, 0, 0, 0, 0, 1, 0, 0, 0, 0, 0, 0, 0, 0, 0, 0, 0, 0, 0, 0, 1, 0, 0, 0, 0, 0, 0, 0, 0, 0, 0, 0, 0, 0, 0, 0, 1, 0, 0, 0, 0, 0, 0, 0, 1, 0, 1, 1, 0, 1, 0, 0, 1, 0, 0, 1, 0, 1, 0, 0, 0, 0, 0, 0, 0, 0, 0, 1, 0, 1, 0, 0, 0, 0, 0, 0, 0, 0, 0, 1, 0, 0, 0, 0, 1, 0, 0, 0, 0, 1, 1, 0, 0, 0, 0, 0, 1, 0, 1, 0, 1, 0, 0, 0, 0, 0, 1, 0, 1, 0, 0, 1, 0, 0, 1, 0, 0, 1, 0, 0, 0, 0, 0, 0, 0, 0, 0, 0, 0, 0, 1, 0, 0, 1, 0, 1, 0, 1, 0, 0, 1, 1, 0, 1, 1, 0, 0, 0, 0, 0, 0, 0, 0, 0, 0, 0, 0, 0, 0, 1, 0, 0, 0, 0, 0, 0, 0, 0, 1, 0, 0, 1, 0, 1, 0, 0, 0, 0, 0, 1, 0, 0, 0, 0, 0, 1, 1, 1, 0, 0, 0, 0, 1, 1, 0, 0, 0, 0, 0, 0, 0, 0, 0, 0, 0, 0, 0, 0, 0, 0, 0, 1, 0, 0, 1, 0, 0, 0, 0, 0, 1, 0, 0, 1, 0, 0, 0, 1, 0, 1, 0, 0, 0, 0, 0, 0, 0, 0, 0, 0, 0, 0, 1, 1, 0, 0, 0, 0, 0, 0, 0, 0, 0, 0, 0, 0, 0, 1, 0, 0, 0, 0, 1, 0, 0, 0, 0, 0, 0, 0, 0, 0, 0, 0, 0, 0, 0, 1, 0, 0, 0, 0, 1, 0, 0, 0, 0, 0, 1, 1, 0, 0, 0, 0, 0, 0, 0, 0, 0, 0, 0, 0, 0, 0, 0, 0, 0, 0, 0, 0, 0, 0, 0, 0, 0, 0, 0, 0, 0, 0, 0, 0, 0, 0, 0, 0, 0, 0, 0, 0, 0, 0, 0, 0, 0, 0, 0, 0, 0, 0, 0, 0, 0, 0, 0, 0, 0, 0, 0, 0, 0, 0, 0, 0, 0, 0, 0, 0, 0, 0, 0, 0, 0, 0, 0, 0, 0, 0, 0, 1, 0, 0, 0, 0, 0, 0, 0, 0, 0, 0, 0], "outliersFilteringParameter": 40, "trueCurveMarks": [[-10.047944954295533, 89.77556109725685], [266.1400670708659, 97.25685785536159], [413.72881114777834, 149.62593516209475], [524.7717709770743, 284.28927680798006], [572.562411916265, 421.44638403990024], [603.4857678180942, 533.6658354114713], [620.3530528554558, 610.9725685785536], [686.4165859184546, 755.6109725685785], [810.1100095257717, 807.9800498753117], [1022.3566795792362, 832.9177057356608], [1179.784673261276, 852.8678304239401], [1331.590238597529, 837.9052369077306]], "time": [0.42518333333333336, 2.36735, 4.309183333333333, 6.2509, 8.192666666666666, 10.134433333333334, 12.076116666666667, 14.0178, 15.959516666666667, 17.901166666666665, 19.842983333333333, 21.7847, 23.726516666666665, 25.6682, 27.610016666666667, 29.552016666666667, 31.49385, 33.435566666666666, 35.3773, 37.31935, 39.26115, 41.203, 43.145133333333334, 45.08683333333333, 47.02845, 48.97026666666667, 50.91195, 52.8536, 54.79526666666667, 56.737116666666665, 58.67895, 60.62065, 62.56248333333333, 64.50418333333333, 66.446, 68.38795, 70.32971666666667, 72.27151666666667, 74.21323333333333, 76.15503333333334, 78.0968, 80.03846666666666, 81.98035, 83.92208333333333, 85.86385, 87.80556666666666, 89.74733333333333, 91.68905, 93.63085, 95.57255, 97.51421666666667, 99.4561, 101.39796666666666, 103.33975, 105.28155, 107.22326666666666, 109.165, 111.10666666666667, 113.0485, 114.99043333333333, 116.93228333333333, 118.87391666666667, 120.81613333333334, 122.75795, 124.69985, 126.64171666666667, 128.58361666666667, 130.52546666666666, 132.46721666666667, 134.40896666666666, 136.3507, 138.29241666666667, 140.23411666666667, 142.1761, 144.11795, 146.05975, 148.00146666666666, 149.94331666666668, 151.88553333333334, 153.82726666666667, 155.769, 157.71085, 159.65255, 161.59433333333334, 163.53605, 165.4777, 167.41966666666667, 169.36133333333333, 171.30316666666667, 173.245, 175.18666666666667, 177.1285, 179.07016666666667, 181.012, 182.95366666666666, 184.8955, 186.83716666666666, 188.779, 190.72066666666666, 192.6625, 194.60433333333333, 196.54616666666666, 198.488, 200.42983333333333, 202.3715, 204.31316666666666, 206.25483333333332, 208.1965, 210.13833333333332, 212.08016666666666, 214.022, 215.96383333333333, 217.90566666666666, 219.84733333333332, 221.78916666666666, 223.731, 225.67283333333333, 227.61483333333334, 229.55666666666667, 231.49833333333333, 233.44016666666667, 235.38183333333333, 237.32366666666667, 239.26566666666668, 241.2075, 243.14916666666667, 245.09083333333334, 247.03266666666667, 248.9745, 250.91616666666667, 252.85783333333333, 254.79966666666667, 256.7415, 258.68333333333334, 260.625, 262.5668333333333, 264.50866666666667, 266.4505, 268.392, 270.33383333333336, 272.2755, 274.21733333333333, 276.1591666666667, 278.101, 280.04266666666666, 281.9845, 283.9261666666667, 285.868, 287.80966666666666, 289.7515, 291.6931666666667, 293.635, 295.57666666666665, 297.51866666666666, 299.4603333333333, 301.402, 303.34383333333335, 305.28566666666666, 307.2275, 309.1691666666667, 311.111, 313.05283333333335, 314.9945, 316.9365, 318.8781666666667, 320.8201666666667, 322.762, 324.70366666666666, 326.64566666666667, 328.5875, 330.52933333333334, 332.471, 334.4128333333333, 336.3545, 338.29633333333334, 340.23816666666664, 342.18, 344.12166666666667, 346.06333333333333, 348.005, 349.94666666666666, 351.88866666666667, 353.8305, 355.77233333333334, 357.71433333333334, 359.656, 361.59766666666667, 363.53933333333333, 365.48116666666664, 367.42283333333336, 369.36466666666666, 371.3065, 373.2481666666667, 375.18983333333335, 377.13166666666666, 379.0733333333333, 381.015, 382.957, 384.899, 386.84066666666666, 388.7823333333333, 390.72433333333333, 392.666, 394.60783333333336, 396.5495, 398.4911666666667, 400.433, 402.37483333333336, 404.31666666666666, 406.2581666666667, 408.2, 410.14166666666665, 412.0833333333333, 414.0251666666667, 415.967, 417.90866666666665, 419.8505, 421.7923333333333, 423.734, 425.67583333333334, 427.6175, 429.5593333333333, 431.501, 433.443, 435.38483333333335, 437.32666666666665, 439.2683333333333, 441.2101666666667, 443.15183333333334, 445.09366666666665, 447.0353333333333, 448.9771666666667, 450.919, 452.86066666666665, 454.8023333333333, 456.7441666666667, 458.6861666666667, 460.62783333333334, 462.56966666666665, 464.5113333333333, 466.4531666666667, 468.39483333333334, 470.33666666666664, 472.2783333333333, 474.22016666666667, 476.16183333333333, 478.10366666666664, 480.04533333333336, 481.98716666666667, 483.92883333333333, 485.8705, 487.81233333333336, 489.754, 491.6958333333333, 493.63783333333333, 495.57966666666664, 497.52133333333336, 499.46316666666667, 501.40483333333333, 503.3466666666667, 505.28833333333336, 507.23, 509.1718333333333, 511.1135, 513.0553333333334, 514.997, 516.9388333333334, 518.8805, 520.8223333333333, 522.764, 524.7056666666666, 526.6475, 528.5891666666666, 530.5313333333334, 532.473, 534.4148333333334, 536.3565, 538.2983333333333, 540.2403333333333, 542.182, 544.1236666666666, 546.0656666666666, 548.0073333333333, 549.9491666666667, 551.8908333333334, 553.8326666666667, 555.7743333333333, 557.7161666666667, 559.658, 561.6, 563.5418333333333, 565.4835, 567.4253333333334, 569.3671666666667, 571.309, 573.2506666666667, 575.1923333333333, 577.1343333333333, 579.076, 581.0178333333333, 582.9596666666666, 584.9013333333334, 586.843, 588.7848333333334, 590.7263333333333, 592.6681666666667, 594.6098333333333, 596.5516666666666, 598.4933333333333, 600.435, 602.3766666666667, 604.3185, 606.2603333333333, 608.202, 610.1438333333333, 612.0856666666666, 614.0273333333333, 615.969, 617.9106666666667, 619.8523333333334, 621.794, 623.7358333333333, 625.6775, 627.6191666666666, 629.5608333333333, 631.5026666666666, 633.4446666666666, 635.3863333333334, 637.3281666666667, 639.27, 641.2116666666667, 643.1533333333333, 645.0951666666666, 647.037, 648.9786666666666, 650.9203333333334, 652.8621666666667, 654.8038333333334, 656.7456666666667, 658.6873333333333, 660.6291666666667, 662.5708333333333, 664.5126666666666, 666.4543333333334, 668.3961666666667, 670.338, 672.2796666666667, 674.2213333333333, 676.1631666666667, 678.1048333333333, 680.0466666666666, 681.9883333333333, 683.9301666666667, 685.8718333333334, 687.8136666666667, 689.7555, 691.6971666666667, 693.639, 695.5806666666666, 697.5223333333333, 699.4643333333333, 701.406, 703.3476666666667, 705.2895, 707.2313333333333, 709.173, 711.1148333333333, 713.0565, 714.9983333333333, 716.9401666666666, 718.882, 720.8236666666667, 722.7653333333334, 724.707, 726.6488333333333, 728.5905, 730.5323333333333, 732.474, 734.4158333333334, 736.3576666666667, 738.2995, 740.2413333333334, 742.183, 744.1246666666667, 746.0663333333333, 748.008, 749.9496666666666, 751.8915, 753.8331666666667, 755.775, 757.7166666666667, 759.6583333333333, 761.6, 763.5418333333333, 765.4836666666666, 767.4253333333334, 769.367, 771.3088333333334, 773.2506666666667, 775.1923333333333, 777.1341666666667, 779.0758333333333, 781.0176666666666, 782.9593333333333, 784.9011666666667, 786.843, 788.7846666666667, 790.7263333333333, 792.6681666666667, 794.61, 796.5516666666666, 798.4935, 800.4353333333333, 802.377, 804.3188333333334, 806.2605, 808.2023333333333, 810.144, 812.0858333333333, 814.0276666666666, 815.9693333333333, 817.911, 819.8528333333334, 821.7946666666667, 823.7363333333333, 825.6781666666667, 827.62, 829.5618333333333, 831.5035, 833.4453333333333, 835.387, 837.3288333333334, 839.2705, 841.2123333333333, 843.154, 845.0958333333333, 847.038, 848.9798333333333, 850.922, 852.8636666666666, 854.8055, 856.7473333333334, 858.689, 860.6308333333334, 862.5725, 864.5143333333333, 866.456, 868.3976666666666, 870.3395, 872.2811666666666, 874.223, 876.1646666666667, 878.1065, 880.0483333333333, 881.99, 883.9316666666666, 885.8735, 887.8153333333333, 889.757, 891.6988333333334, 893.6405, 895.5823333333333, 897.524, 899.4658333333333, 901.4075, 903.3493333333333, 905.291, 907.2328333333334, 909.1745, 911.1161666666667, 913.058, 914.9996666666667, 916.9415, 918.8831666666666, 920.825, 922.7666666666667, 924.7085, 926.6501666666667, 928.592, 930.5336666666667, 932.4755, 934.4173333333333, 936.359, 938.301, 940.243, 942.1846666666667, 944.1263333333334, 946.0683333333334, 948.0101666666667, 949.9518333333333, 951.8936666666667, 953.8355, 955.7773333333333, 957.719, 959.6606666666667, 961.6026666666667, 963.5443333333334, 965.4861666666667, 967.428, 969.3696666666667, 971.3113333333333, 973.253, 975.1946666666666, 977.1366666666667, 979.0785, 981.0201666666667, 982.962, 984.9036666666667, 986.8453333333333, 988.7871666666666, 990.7288333333333, 992.6708333333333, 994.6125, 996.5543333333334, 998.4961666666667, 1000.438, 1002.3798333333333, 1004.3218333333333, 1006.2636666666667, 1008.2053333333333, 1010.147, 1012.0886666666667, 1014.0305, 1015.9723333333334, 1017.914, 1019.8558333333333, 1021.7976666666667, 1023.7393333333333, 1025.6811666666667, 1027.6228333333333, 1029.5646666666667, 1031.5063333333333, 1033.4481666666666, 1035.3898333333334, 1037.3316666666667, 1039.2733333333333, 1041.2153333333333, 1043.1571666666666, 1045.099, 1047.041, 1048.9826666666668, 1050.9245, 1052.8663333333334, 1054.8081666666667, 1056.7498333333333, 1058.6916666666666, 1060.6333333333334, 1062.5751666666667, 1064.5168333333334, 1066.4586666666667, 1068.4003333333333, 1070.342, 1072.2838333333334, 1074.2255, 1076.1671666666666, 1078.109, 1080.0506666666668, 1081.9926666666668, 1083.9343333333334, 1085.8763333333334, 1087.8181666666667, 1089.7598333333333, 1091.7016666666666, 1093.6435, 1095.5851666666667, 1097.527, 1099.4686666666666, 1101.4105, 1103.3523333333333, 1105.294, 1107.2358333333334, 1109.1775, 1111.1191666666666, 1113.061, 1115.0026666666668, 1116.9446666666668, 1118.8865, 1120.8281666666667, 1122.7701666666667, 1124.7118333333333, 1126.6536666666666, 1128.5953333333334, 1130.537, 1132.4786666666666, 1134.4205, 1136.3623333333333, 1138.304, 1140.2458333333334, 1142.1876666666667, 1144.1295, 1146.071, 1148.013, 1149.9545, 1151.8963333333334, 1153.838, 1155.78, 1157.7218333333333, 1159.6636666666666, 1161.6053333333334, 1163.5471666666667, 1165.489, 1167.4306666666666, 1169.3723333333332, 1171.3141666666668, 1173.2558333333334, 1175.1976666666667, 1177.1393333333333, 1179.081, 1181.0231666666666, 1182.965, 1184.9068333333332, 1186.8486666666668, 1188.7903333333334, 1190.7321666666667, 1192.674, 1194.6156666666666, 1196.5576666666666, 1198.4993333333334, 1200.441, 1202.383, 1204.3248333333333, 1206.2663333333333, 1208.2083333333333, 1210.15, 1212.0916666666667, 1214.0338333333334, 1215.9755, 1217.9173333333333, 1219.859, 1221.8008333333332, 1223.7426666666668, 1225.6843333333334, 1227.6261666666667, 1229.568, 1231.5098333333333, 1233.4516666666666, 1235.3933333333334, 1237.335, 1239.2768333333333, 1241.2185, 1243.1603333333333, 1245.1023333333333, 1247.044, 1248.9856666666667, 1250.9275, 1252.8693333333333, 1254.811, 1256.753, 1258.6946666666668, 1260.6363333333334, 1262.5781666666667, 1264.5198333333333, 1266.4616666666666, 1268.4033333333334, 1270.3451666666667, 1272.287, 1274.2288333333333, 1276.1706666666666, 1278.1123333333333, 1280.0541666666666, 1281.9958333333334, 1283.9376666666667, 1285.8793333333333, 1287.821, 1289.7628333333334, 1291.7043333333334, 1293.6461666666667, 1295.588, 1297.5298333333333, 1299.4716666666666, 1301.4133333333334, 1303.355, 1305.2968333333333, 1307.2386666666666, 1309.1803333333332, 1311.1223333333332, 1313.064, 1315.0058333333334, 1316.948, 1318.8898333333334, 1320.8315, 1322.7731666666666, 1324.715, 1326.6568333333332], "originalSignal": [155, 123, 149, 165, 172, 136, 123, 130, 120, 131, 122, 125, 117, 143, 120, 121, 135, 133, 130, 123, 125, 123, 160, 130, 155, 118, 122, 148, 120, 155, 117, 123, 116, 136, 143, 136, 129, 118, 124, 119, 145, 115, 117, 152, 125, 135, 115, 117, 119, 129, 115, 117, 162, 122, 117, 116, 118, 118, 118, 129, 121, 136, 117, 118, 116, 121, 117, 147, 117, 117, 156, 149, 162, 170, 115, 117, 121, 123, 126, 115, 174, 117, 137, 122, 138, 120, 116, 124, 117, 121, 118, 118, 118, 170, 127, 117, 119, 121, 135, 156, 136, 120, 134, 123, 122, 156, 118, 125, 119, 121, 148, 128, 125, 142, 140, 121, 119, 138, 122, 146, 167, 137, 124, 147, 177, 122, 126, 125, 126, 125, 144, 131, 168, 136, 124, 130, 173, 127, 125, 151, 131, 127, 132, 138, 131, 138, 128, 186, 131, 172, 138, 136, 131, 131, 130, 167, 133, 192, 136, 139, 149, 140, 139, 137, 162, 138, 157, 186, 142, 174, 143, 149, 182, 142, 144, 206, 146, 211, 154, 153, 149, 149, 153, 150, 155, 184, 150, 154, 151, 155, 154, 199, 198, 153, 161, 157, 211, 159, 183, 185, 215, 163, 162, 222, 164, 167, 203, 170, 182, 250, 175, 172, 190, 177, 225, 186, 177, 247, 250, 187, 193, 240, 255, 198, 188, 189, 192, 190, 219, 201, 271, 212, 200, 199, 211, 208, 217, 209, 215, 220, 224, 218, 220, 221, 282, 247, 231, 293, 229, 237, 253, 239, 241, 269, 268, 282, 249, 279, 261, 263, 270, 272, 338, 325, 279, 321, 288, 286, 292, 305, 296, 309, 376, 339, 316, 369, 322, 374, 335, 342, 435, 344, 452, 366, 359, 363, 395, 383, 376, 385, 383, 433, 401, 414, 510, 416, 465, 497, 437, 462, 447, 455, 464, 470, 487, 484, 492, 499, 577, 509, 548, 534, 580, 559, 551, 575, 576, 580, 606, 613, 630, 611, 606, 731, 610, 674, 630, 631, 658, 636, 640, 652, 655, 653, 660, 688, 680, 708, 716, 740, 692, 704, 708, 710, 745, 719, 726, 781, 747, 811, 783, 773, 793, 786, 766, 818, 756, 762, 802, 780, 833, 749, 771, 763, 762, 764, 791, 775, 799, 779, 822, 777, 856, 777, 778, 789, 772, 789, 777, 784, 781, 785, 824, 781, 810, 788, 780, 867, 821, 791, 794, 816, 851, 837, 813, 805, 800, 820, 823, 895, 809, 903, 804, 851, 798, 831, 804, 828, 823, 850, 827, 907, 812, 817, 860, 819, 813, 882, 825, 821, 906, 812, 809, 804, 834, 819, 840, 846, 829, 837, 810, 833, 818, 878, 821, 849, 948, 820, 893, 831, 883, 837, 822, 911, 876, 827, 905, 892, 822, 814, 824, 825, 812, 808, 811, 841, 808, 823, 815, 823, 809, 812, 892, 833, 818, 815, 815, 824, 844, 829, 813, 892, 845, 840, 863, 828, 880, 848, 821, 837, 814, 820, 868, 823, 824, 862, 832, 861, 903, 871, 872, 843, 821, 825, 819, 921, 898, 862, 832, 851, 836, 842, 838, 840, 830, 862, 843, 847, 828, 822, 864, 837, 864, 844, 892, 856, 840, 900, 834, 839, 870, 837, 835, 890, 833, 852, 906, 828, 842, 852, 886, 833, 878, 854, 854, 840, 871, 839, 842, 840, 850, 850, 851, 841, 851, 882, 905, 862, 856, 845, 854, 856, 845, 848, 851, 877, 845, 854, 866, 860, 912, 852, 851, 848, 857, 887, 856, 863, 869, 883, 845, 847, 848, 862, 843, 846, 876, 850, 856, 861, 891, 853, 879, 855, 867, 901, 856, 840, 882, 854, 846, 896, 905, 855, 889, 837, 840, 853, 874, 854, 848, 855, 876, 858, 846, 882, 858, 862, 828, 863, 838, 844, 866, 850, 846, 863, 841, 835, 839, 857, 834, 828, 859, 848, 825, 824, 834, 823, 827, 867, 833, 828, 861, 838, 858, 826, 827, 848, 835, 826, 872, 857, 836, 830, 862, 823, 837, 846, 829, 849, 835, 851, 847, 856, 857, 850, 838, 854, 842, 830, 846, 853, 867, 822, 826, 849, 843, 827, 851, 835, 866, 845, 884, 836, 870, 849, 841, 842, 853, 864, 853, 842, 871, 850]}}}, "F8": {"measures": {"Abs": {"backgroundReferenceWell": "F4", "isBackgroundFor": [], "isBackground": false, "backgroundComputeMethod": null, "calibCurveInterval": [null, null], "calibCurveSmoothing": 20, "calibCurveExtrapolDistance": 0, "outlier": [1, 1, 1, 1, 1, 1, 1, 1, 1, 1, 1, 1, 1, 1, 1, 1, 1, 1, 1, 1, 1, 1, 1, 1, 1, 1, 1, 1, 1, 1, 1, 1, 1, 1, 1, 1, 1, 1, 1, 1, 1, 1, 1, 1, 1, 1, 1, 1, 1, 1, 1, 1, 1, 1, 1, 1, 1, 1, 1, 1, 1, 1, 1, 1, 1, 1, 1, 1, 1, 1, 1, 1, 1, 1, 1, 1, 1, 1, 1, 1, 1, 1, 1, 1, 1, 1, 1, 1, 1, 1, 1, 1, 1, 1, 1, 1, 1, 1, 1, 1, 1, 1, 1, 1, 1, 1, 1, 1, 1, 1, 1, 1, 1, 1, 1, 1, 1, 1, 1, 1, 1, 1, 1, 1, 1, 1, 1, 1, 1, 1, 1, 0, 1, 1, 1, 1, 1, 1, 1, 1, 1, 1, 1, 1, 1, 1, 1, 1, 1, 1, 1, 1, 1, 1, 1, 1, 1, 1, 0, 1, 1, 1, 1, 1, 1, 1, 1, 1, 1, 1, 1, 1, 1, 1, 1, 1, 1, 1, 1, 1, 1, 1, 1, 1, 0, 0, 1, 1, 1, 1, 0, 0, 1, 1, 1, 1, 1, 1, 1, 1, 1, 0, 1, 1, 1, 1, 1, 1, 1, 1, 1, 1, 1, 1, 1, 1, 0, 1, 0, 1, 1, 1, 1, 1, 1, 1, 0, 1, 0, 1, 1, 1, 1, 1, 0, 1, 1, 1, 1, 1, 0, 1, 1, 1, 0, 1, 1, 1, 1, 1, 1, 0, 0, 0, 1, 1, 1, 1, 1, 1, 1, 1, 1, 1, 0, 0, 1, 1, 0, 1, 1, 1, 0, 1, 1, 1, 1, 1, 1, 1, 1, 1, 0, 1, 1, 1, 0, 0, 1, 1, 1, 1, 0, 1, 1, 1, 0, 0, 1, 0, 1, 1, 0, 1, 0, 0, 1, 1, 1, 1, 1, 1, 0, 1, 1, 1, 1, 1, 1, 1, 1, 1, 1, 1, 1, 1, 0, 1, 1, 1, 0, 1, 1, 1, 1, 1, 1, 1, 1, 1, 1, 1, 1, 1, 1, 1, 0, 1, 0, 1, 1, 1, 1, 1, 1, 0, 1, 1, 0, 1, 1, 1, 1, 1, 0, 1, 1, 0, 0, 1, 1, 1, 0, 1, 1, 0, 1, 1, 1, 1, 0, 1, 0, 1, 1, 1, 1, 0, 1, 1, 1, 1, 1, 0, 1, 1, 1, 0, 1, 1, 1, 1, 0, 0, 0, 1, 0, 1, 0, 0, 1, 1, 0, 0, 1, 1, 1, 1, 1, 1, 0, 1, 0, 1, 1, 1, 1, 1, 1, 0, 0, 1, 0, 1, 1, 1, 1, 1, 0, 1, 1, 1, 1, 1, 0, 0, 1, 1, 1, 1, 1, 0, 1, 1, 1, 0, 1, 1, 1, 1, 0, 1, 1, 1, 0, 1, 0, 0, 1, 0, 1, 1, 0, 1, 1, 1, 1, 1, 0, 0, 1, 1, 1, 1, 1, 1, 1, 0, 1, 1, 1, 1, 1, 0, 0, 0, 1, 1, 1, 1, 1, 1, 1, 1, 1, 1, 1, 1, 0, 1, 1, 1, 1, 1, 1, 1, 1, 0, 1, 1, 1, 1, 1, 1, 1, 1, 1, 1, 1, 1, 1, 1, 1, 1, 1, 0, 0, 0, 1, 1, 1, 1, 1, 1, 1, 1, 1, 1, 1, 1, 0, 1, 1, 1, 1, 1, 1, 1, 1, 1, 1, 0, 1, 1, 0, 0, 1, 1, 0, 1, 0, 0, 0, 0, 1, 0, 0, 1, 1, 1, 0, 0, 1, 1, 0, 1, 1, 0, 1, 0, 1, 0, 1, 0, 0, 0, 1, 0, 1, 0, 1, 1, 1, 0, 1, 1, 0, 1, 1, 0, 1, 1, 0, 0, 1, 1, 1, 1, 1, 1, 0, 0, 1, 0, 1, 1, 1, 0, 0, 1, 0, 1, 1, 0, 1, 1, 1, 1, 0, 1, 0, 1, 0, 1, 0, 1, 1, 1, 1, 0, 0, 1, 1, 0, 1, 1, 1, 1, 0, 0, 1, 1, 0, 0, 0, 1, 0, 1, 0, 0, 1, 1, 0, 0, 1, 1, 1, 1, 1, 0, 0, 1, 1, 1], "outliersFilteringParameter": 0.01, "trueCurveMarks": [[246.21193491310706, 0.08524138333968038], [314.49850515438993, 0.09374084583655613], [360.91793205359, 0.10124081340031292], [387.9197069588445, 0.10800319410813136], [438.65459562748015, 0.12369399126951434], [475.96624269890776, 0.14258240649312923], [516.2216384986203, 0.17863045176918452], [540.7384922386877, 0.20604873394199671], [609.4117734299413, 0.288301759420473], [690.5796735653121, 0.31355709223137235], [1330.292784801709, 0.30163701011205374]], "time": [0.38858333333333334, 2.3481833333333335, 4.2900833333333335, 6.231683333333334, 8.173583333333333, 10.115216666666667, 12.0571, 13.998816666666666, 15.940366666666666, 17.8823, 19.823883333333335, 21.765516666666667, 23.7075, 25.6493, 27.5909, 29.53255, 31.47475, 33.4166, 35.358266666666665, 37.300133333333335, 39.242066666666666, 41.18396666666667, 43.12578333333333, 45.067933333333336, 47.009566666666665, 48.9512, 50.892833333333336, 52.834716666666665, 54.77633333333333, 56.718016666666664, 58.65996666666667, 60.6018, 62.543366666666664, 64.48528333333333, 66.42691666666667, 68.3688, 70.31066666666666, 72.25236666666666, 74.1942, 76.13613333333333, 78.07768333333334, 80.01928333333333, 81.96128333333333, 83.9031, 85.84478333333334, 87.78665, 89.72828333333334, 91.67018333333333, 93.61181666666667, 95.55373333333333, 97.49531666666667, 99.43695, 101.37885, 103.32075, 105.26265, 107.20423333333333, 109.14615, 111.08778333333333, 113.0294, 114.97128333333333, 116.91318333333334, 118.85511666666666, 120.79673333333334, 122.73886666666667, 124.68076666666667, 126.62265, 128.56451666666666, 130.50641666666667, 132.4483, 134.38991666666666, 136.33185, 138.27338333333333, 140.21506666666667, 142.15696666666668, 144.09883333333335, 146.0407, 147.98266666666666, 149.9242, 151.86615, 153.80828333333332, 155.7502, 157.69221666666667, 159.63368333333332, 161.57548333333332, 163.51695, 165.45883333333333, 167.4005, 169.34233333333333, 171.28433333333334, 173.22583333333333, 175.16766666666666, 177.10933333333332, 179.05133333333333, 180.99283333333332, 182.93483333333333, 184.8765, 186.81833333333333, 188.76, 190.70183333333333, 192.6435, 194.5855, 196.527, 198.46883333333332, 200.41083333333333, 202.3525, 204.29416666666665, 206.236, 208.1775, 210.1195, 212.06116666666668, 214.003, 215.94483333333332, 217.88666666666666, 219.82833333333335, 221.77016666666665, 223.71183333333335, 225.65383333333332, 227.59566666666666, 229.5375, 231.47933333333333, 233.421, 235.363, 237.30466666666666, 239.24666666666667, 241.18866666666668, 243.13016666666667, 245.07183333333333, 247.01383333333334, 248.95533333333333, 250.89716666666666, 252.83883333333333, 254.7805, 256.7223333333333, 258.66433333333333, 260.60616666666664, 262.54783333333336, 264.4895, 266.4316666666667, 268.3731666666667, 270.31533333333334, 272.25666666666666, 274.1983333333333, 276.14, 278.08183333333335, 280.02383333333336, 281.9653333333333, 283.9073333333333, 285.84883333333335, 287.79083333333335, 289.7323333333333, 291.6743333333333, 293.616, 295.55783333333335, 297.4995, 299.4413333333333, 301.3831666666667, 303.32483333333334, 305.26666666666665, 307.20866666666666, 309.1501666666667, 311.09183333333334, 313.03383333333335, 314.97566666666665, 316.9173333333333, 318.8591666666667, 320.801, 322.743, 324.685, 326.6265, 328.5683333333333, 330.5101666666667, 332.45216666666664, 334.39366666666666, 336.33566666666667, 338.27733333333333, 340.2191666666667, 342.161, 344.1028333333333, 346.0443333333333, 347.986, 349.92783333333335, 351.8695, 353.8113333333333, 355.75333333333333, 357.6951666666667, 359.637, 361.57866666666666, 363.5205, 365.4621666666667, 367.404, 369.34566666666666, 371.2873333333333, 373.2291666666667, 375.17083333333335, 377.11266666666666, 379.0543333333333, 380.9961666666667, 382.93783333333334, 384.87966666666665, 386.82166666666666, 388.7635, 390.7051666666667, 392.647, 394.58866666666665, 396.5305, 398.4721666666667, 400.414, 402.35566666666665, 404.2975, 406.2391666666667, 408.1811666666667, 410.12266666666665, 412.0643333333333, 414.006, 415.94783333333334, 417.88966666666664, 419.83166666666665, 421.7733333333333, 423.7151666666667, 425.6566666666667, 427.59866666666665, 429.5403333333333, 431.482, 433.42383333333333, 435.36566666666664, 437.30766666666665, 439.24983333333336, 441.1911666666667, 443.133, 445.07466666666664, 447.0165, 448.95816666666667, 450.9, 452.84166666666664, 454.78366666666665, 456.72516666666667, 458.667, 460.609, 462.55066666666664, 464.49216666666666, 466.434, 468.376, 470.3175, 472.2595, 474.20116666666667, 476.143, 478.0846666666667, 480.02666666666664, 481.96816666666666, 483.91, 485.8516666666667, 487.79316666666665, 489.735, 491.6766666666667, 493.6186666666667, 495.5606666666667, 497.5025, 499.444, 501.386, 503.3275, 505.2695, 507.21116666666666, 509.1526666666667, 511.09433333333334, 513.0363333333333, 514.9781666666667, 516.9198333333334, 518.8616666666667, 520.8033333333333, 522.7451666666667, 524.6868333333333, 526.6285, 528.57, 530.512, 532.454, 534.3956666666667, 536.3376666666667, 538.2791666666667, 540.2213333333333, 542.163, 544.1048333333333, 546.0465, 547.9885, 549.93, 551.872, 553.8135, 555.7555, 557.697, 559.639, 561.581, 563.5226666666666, 565.4646666666666, 567.4063333333334, 569.3481666666667, 571.29, 573.2316666666667, 575.1735, 577.1151666666667, 579.057, 580.999, 582.9405, 584.8823333333333, 586.824, 588.7656666666667, 590.7075, 592.6491666666667, 594.5908333333333, 596.5326666666666, 598.4743333333333, 600.416, 602.3578333333334, 604.2995, 606.241, 608.183, 610.125, 612.0665, 614.0081666666666, 615.95, 617.892, 619.8335, 621.7751666666667, 623.7168333333333, 625.6586666666667, 627.6003333333333, 629.5423333333333, 631.4835, 633.4255, 635.3673333333334, 637.3091666666667, 639.2508333333334, 641.1928333333333, 643.1343333333333, 645.076, 647.018, 648.9598333333333, 650.9013333333334, 652.8436666666666, 654.7848333333334, 656.7265, 658.6683333333333, 660.61, 662.552, 664.4935, 666.4351666666666, 668.377, 670.319, 672.2606666666667, 674.2021666666667, 676.144, 678.086, 680.0276666666666, 681.9693333333333, 683.9108333333334, 685.8526666666667, 687.7946666666667, 689.7363333333333, 691.6781666666667, 693.62, 695.5616666666666, 697.5036666666666, 699.4451666666666, 701.387, 703.3286666666667, 705.2706666666667, 707.2123333333333, 709.154, 711.0956666666667, 713.0373333333333, 714.9791666666666, 716.9211666666666, 718.8626666666667, 720.8046666666667, 722.7463333333334, 724.688, 726.6296666666667, 728.5716666666667, 730.5133333333333, 732.4551666666666, 734.3968333333333, 736.3386666666667, 738.2805, 740.2221666666667, 742.164, 744.1056666666667, 746.0473333333333, 747.989, 749.9308333333333, 751.8725, 753.8141666666667, 755.756, 757.6976666666667, 759.6391666666667, 761.5811666666667, 763.5228333333333, 765.465, 767.4063333333334, 769.3485, 771.2896666666667, 773.2316666666667, 775.1733333333333, 777.1151666666667, 779.0568333333333, 780.9966666666667, 782.9403333333333, 784.882, 786.8238333333334, 788.7656666666667, 790.7073333333333, 792.649, 794.5908333333333, 796.5328333333333, 798.4743333333333, 800.4163333333333, 802.3581666666666, 804.2976666666667, 806.2416666666667, 808.1833333333333, 810.1251666666667, 812.0668333333333, 814.0086666666666, 815.9503333333333, 817.8923333333333, 819.8338333333334, 821.7735, 823.7173333333334, 825.6591666666667, 827.6008333333333, 829.5426666666667, 831.4846666666666, 833.4263333333333, 835.3681666666666, 837.3096666666667, 839.2513333333334, 841.1933333333334, 843.1351666666667, 845.0768333333333, 847.0191666666667, 848.9608333333333, 850.9026666666666, 852.8451666666666, 854.7865, 856.7283333333334, 858.67, 860.6118333333334, 862.5535, 864.4953333333333, 866.437, 868.379, 870.3205, 872.2621666666666, 874.204, 876.1456666666667, 878.0875, 880.0291666666667, 881.971, 883.9126666666667, 885.8543333333333, 887.7961666666666, 889.7381666666666, 891.6796666666667, 893.6216666666667, 895.5631666666667, 897.505, 899.4468333333333, 901.3886666666667, 903.3303333333333, 905.2718333333333, 907.2143333333333, 909.1556666666667, 911.0973333333334, 913.039, 914.9808333333333, 916.9223333333333, 918.8643333333333, 920.806, 922.7478333333333, 924.69, 926.6313333333334, 928.573, 930.5148333333333, 932.4565, 934.3983333333333, 936.34, 938.2818333333333, 940.2236666666666, 942.1656666666667, 944.1073333333334, 946.0491666666667, 947.991, 949.9326666666667, 951.8746666666667, 953.8163333333333, 955.7583333333333, 957.7, 959.6418333333334, 961.5835, 963.5253333333334, 965.4671666666667, 967.4088333333333, 969.3508333333333, 971.2923333333333, 973.234, 975.1756666666666, 977.1175, 979.0593333333334, 981.0013333333334, 982.943, 984.8846666666667, 986.8263333333333, 988.768, 990.71, 992.6515, 994.5935, 996.5353333333334, 998.4771666666667, 1000.419, 1002.3608333333333, 1004.3026666666667, 1006.2445, 1008.1863333333333, 1010.128, 1012.0696666666666, 1014.0116666666667, 1015.9536666666667, 1017.895, 1019.8366666666667, 1021.7785, 1023.7203333333333, 1025.6621666666667, 1027.604, 1029.5456666666666, 1031.4875, 1033.429, 1035.371, 1037.3126666666667, 1039.2545, 1041.1961666666666, 1043.138, 1045.08, 1047.0218333333332, 1048.9636666666668, 1050.9056666666668, 1052.8471666666667, 1054.789, 1056.731, 1058.6725, 1060.6145, 1062.556, 1064.4976666666666, 1066.4396666666667, 1068.3815, 1070.3231666666666, 1072.2646666666667, 1074.2066666666667, 1076.1483333333333, 1078.0898333333334, 1080.032, 1081.9735, 1083.9153333333334, 1085.8571666666667, 1087.799, 1089.741, 1091.6825, 1093.6245, 1095.5663333333334, 1097.508, 1099.4498333333333, 1101.3915, 1103.3333333333333, 1105.275, 1107.2168333333334, 1109.1585, 1111.1001666666666, 1113.042, 1114.9838333333332, 1116.9255, 1118.8675, 1120.8093333333334, 1122.751, 1124.6928333333333, 1126.6346666666666, 1128.5763333333334, 1130.5178333333333, 1132.4598333333333, 1134.4013333333332, 1136.3433333333332, 1138.285, 1140.2268333333334, 1142.1688333333334, 1144.1103333333333, 1146.0523333333333, 1147.9938333333334, 1149.9356666666667, 1151.8773333333334, 1153.819, 1155.7608333333333, 1157.7028333333333, 1159.6446666666666, 1161.5863333333334, 1163.5281666666667, 1165.47, 1167.4116666666666, 1169.3533333333332, 1171.2951666666668, 1173.2368333333334, 1175.1786666666667, 1177.1203333333333, 1179.0621666666666, 1181.0041666666666, 1182.946, 1184.8883333333333, 1186.8295, 1188.7713333333334, 1190.7131666666667, 1192.655, 1194.5968333333333, 1196.5383333333334, 1198.4803333333334, 1200.4221666666667, 1202.3638333333333, 1204.3056666666666, 1206.2473333333332, 1208.1891666666668, 1210.1308333333334, 1212.0726666666667, 1214.0145, 1215.9565, 1217.8981666666666, 1219.84, 1221.7818333333332, 1223.7236666666668, 1225.6655, 1227.6073333333334, 1229.549, 1231.4908333333333, 1233.4326666666666, 1235.3743333333334, 1237.3163333333334, 1239.2578333333333, 1241.1995, 1243.1413333333333, 1245.0831666666666, 1247.025, 1248.9666666666667, 1250.9083333333333, 1252.8503333333333, 1254.7921666666666, 1256.7341666666666, 1258.6756666666668, 1260.6176666666668, 1262.5591666666667, 1264.5008333333333, 1266.4426666666666, 1268.3843333333334, 1270.3261666666667, 1272.2681666666667, 1274.2096666666666, 1276.1515, 1278.0935, 1280.035, 1281.977, 1283.9186666666667, 1285.8605, 1287.8021666666666, 1289.7436666666667, 1291.6856666666667, 1293.6271666666667, 1295.5688333333333, 1297.5108333333333, 1299.4526666666666, 1301.3943333333334, 1303.3361666666667, 1305.2778333333333, 1307.2193333333332, 1309.1613333333332, 1311.1031666666668, 1313.045, 1314.9866666666667, 1316.9285, 1318.8706666666667, 1320.8125, 1322.7543333333333, 1324.6961666666666, 1326.6376666666667], "originalSignal": [0.1046999990940094, 0.11089999973773956, 0.11649999767541885, 0.12839999794960022, 0.09009999781847, 0.13249999284744263, 0.09300000220537186, 0.08839999884366989, 0.08799999952316284, 0.12139999866485596, 0.12960000336170197, 0.2071000039577484, 0.3181999921798706, 0.08749999850988388, 0.0917000025510788, 0.1607999950647354, 0.10840000212192535, 0.11779999732971191, 0.12960000336170197, 0.1298000067472458, 0.09290000051259995, 0.1177000030875206, 0.12150000035762787, 0.1257999986410141, 0.10639999806880951, 0.1282999962568283, 0.11110000312328339, 0.08720000088214874, 0.11840000003576279, 0.08749999850988388, 0.09149999916553497, 0.13099999725818634, 0.09619999676942825, 0.1316000074148178, 0.11110000312328339, 0.12610000371932983, 0.11219999939203262, 0.09070000052452087, 0.12890000641345978, 0.08659999817609787, 0.11659999936819077, 0.09189999848604202, 0.08780000358819962, 0.09309999644756317, 0.12219999730587006, 0.09000000357627869, 0.08739999681711197, 0.11670000106096268, 0.23479999601840973, 0.10999999940395355, 0.10599999874830246, 0.26190000772476196, 0.10249999910593033, 0.08799999952316284, 0.19130000472068787, 0.10620000213384628, 0.1039000004529953, 0.14000000059604645, 0.1282999962568283, 0.12970000505447388, 0.15850000083446503, 0.08950000256299973, 0.10689999908208847, 0.12970000505447388, 0.1014999970793724, 0.12449999898672104, 0.12269999831914902, 0.12800000607967377, 0.10270000249147415, 0.12189999967813492, 0.0892999991774559, 0.13300000131130219, 0.1054999977350235, 0.14910000562667847, 0.08910000324249268, 0.1316000074148178, 0.09560000151395798, 0.12540000677108765, 0.13050000369548798, 0.09309999644756317, 0.09220000356435776, 0.1257999986410141, 0.13689999282360077, 0.12780000269412994, 0.09260000288486481, 0.10939999669790268, 0.1290999948978424, 0.1071000024676323, 0.11500000208616257, 0.1315000057220459, 0.13269999623298645, 0.09589999914169312, 0.10130000114440918, 0.10540000349283218, 0.10450000315904617, 0.13109999895095825, 0.13330000638961792, 0.13210000097751617, 0.1111999973654747, 0.0949999988079071, 0.09269999712705612, 0.09399999678134918, 0.13230000436306, 0.09099999815225601, 0.21780000627040863, 0.11659999936819077, 0.1340000033378601, 0.15070000290870667, 0.12319999933242798, 0.1348000019788742, 0.0917000025510788, 0.1062999963760376, 0.10369999706745148, 0.1111999973654747, 0.2678999900817871, 0.13449999690055847, 0.09440000355243683, 0.12240000069141388, 0.09220000356435776, 0.09520000219345093, 0.13249999284744263, 0.09719999879598618, 0.14569999277591705, 0.09480000287294388, 0.09470000118017197, 0.11379999667406082, 0.1242000013589859, 0.3368000090122223, 0.12890000641345978, 0.1136000007390976, 0.10540000349283218, 0.09380000084638596, 0.12300000339746475, 0.12530000507831573, 0.09769999980926514, 0.13420000672340393, 0.0997999981045723, 0.13729999959468842, 0.22579999268054962, 0.1379999965429306, 0.1242000013589859, 0.11699999868869781, 0.10999999940395355, 0.13699999451637268, 0.1324000060558319, 0.11559999734163284, 0.13490000367164612, 0.2759000062942505, 0.1031000018119812, 0.10249999910593033, 0.14589999616146088, 0.11069999635219574, 0.13349999487400055, 0.13220000267028809, 0.1378999948501587, 0.12210000306367874, 0.12020000070333481, 0.10279999673366547, 0.10209999978542328, 0.13779999315738678, 0.15150000154972076, 0.1046999990940094, 0.14139999449253082, 0.11949999630451202, 0.1307000070810318, 0.1290999948978424, 0.1143999993801117, 0.15440000593662262, 0.11479999870061874, 0.17550000548362732, 0.1216999962925911, 0.11110000312328339, 0.1362999975681305, 0.11969999969005585, 0.10840000212192535, 0.1451999992132187, 0.13490000367164612, 0.10859999805688858, 0.1128000020980835, 0.14139999449253082, 0.1745000034570694, 0.11169999837875366, 0.15489999949932098, 0.11659999936819077, 0.10849999636411667, 0.10970000177621841, 0.14020000398159027, 0.382099986076355, 0.1412999927997589, 0.1673000007867813, 0.11110000312328339, 0.11330000311136246, 0.1289999932050705, 0.1657000035047531, 0.14249999821186066, 0.17219999432563782, 0.14810000360012054, 0.15919999778270721, 0.15600000321865082, 0.32429999113082886, 0.12549999356269836, 0.1160999983549118, 0.13920000195503235, 0.1665000021457672, 0.1615999937057495, 0.2623000144958496, 0.16699999570846558, 0.13699999451637268, 0.17720000445842743, 0.15489999949932098, 0.16750000417232513, 0.18469999730587006, 0.13680000603199005, 0.27000001072883606, 0.13120000064373016, 0.15279999375343323, 0.12370000034570694, 0.13079999387264252, 0.1257999986410141, 0.17110000550746918, 0.1687999963760376, 0.1680999994277954, 0.16760000586509705, 0.15809999406337738, 0.15800000727176666, 0.13950000703334808, 0.1339000016450882, 0.17309999465942383, 0.131400004029274, 0.3109999895095825, 0.2070000022649765, 0.17890000343322754, 0.1420000046491623, 0.16830000281333923, 0.13689999282360077, 0.1859000027179718, 0.25290000438690186, 0.19259999692440033, 0.16169999539852142, 0.1973000019788742, 0.1404999941587448, 0.25690001249313354, 0.1889999955892563, 0.18610000610351562, 0.15109999477863312, 0.16509999334812164, 0.20839999616146088, 0.3149999976158142, 0.1785999983549118, 0.19580000638961792, 0.17499999701976776, 0.156700000166893, 0.16459999978542328, 0.16509999334812164, 0.2021999955177307, 0.17550000548362732, 0.20479999482631683, 0.18610000610351562, 0.19830000400543213, 0.20980000495910645, 0.3215000033378601, 0.21979999542236328, 0.21559999883174896, 0.1987999975681305, 0.18039999902248383, 0.18639999628067017, 0.21960000693798065, 0.19789999723434448, 0.1882999986410141, 0.20350000262260437, 0.21709999442100525, 0.20029999315738678, 0.19249999523162842, 0.21410000324249268, 0.26170000433921814, 0.21799999475479126, 0.37220001220703125, 0.21469999849796295, 0.3968999981880188, 0.22030000388622284, 0.3693999946117401, 0.2736000120639801, 0.2053000032901764, 0.23119999468326569, 0.25839999318122864, 0.2896000146865845, 0.2290000021457672, 0.2295999974012375, 0.2409999966621399, 0.49129998683929443, 0.2485000044107437, 0.2822999954223633, 0.24300000071525574, 0.26339998841285706, 0.28060001134872437, 0.274399995803833, 0.2515999972820282, 0.2515000104904175, 0.29660001397132874, 0.2533000111579895, 0.2766999900341034, 0.26989999413490295, 0.26829999685287476, 0.32589998841285706, 0.27239999175071716, 0.27219998836517334, 0.3052999973297119, 0.28439998626708984, 0.3018999993801117, 0.3009999990463257, 0.3084999918937683, 0.31209999322891235, 0.27649998664855957, 0.2754000127315521, 0.32030001282691956, 0.3107999861240387, 0.31610000133514404, 0.30640000104904175, 0.33730000257492065, 0.3260999917984009, 0.3285999894142151, 0.3264999985694885, 0.30469998717308044, 0.32339999079704285, 0.3416999876499176, 0.41519999504089355, 0.2971999943256378, 0.32089999318122864, 0.3156999945640564, 0.3084999918937683, 0.302700012922287, 0.4092999994754791, 0.32589998841285706, 0.32839998602867126, 0.328900009393692, 0.32670000195503235, 0.3287000060081482, 0.33009999990463257, 0.44940000772476196, 0.3262999951839447, 0.3596999943256378, 0.3353999853134155, 0.34279999136924744, 0.34439998865127563, 0.4634000062942505, 0.39820000529289246, 0.30799999833106995, 0.32199999690055847, 0.31779998540878296, 0.34470000863075256, 0.35679998993873596, 0.34610000252723694, 0.3447999954223633, 0.35280001163482666, 0.34929999709129333, 0.31949999928474426, 0.3327000141143799, 0.375, 0.3147999942302704, 0.3416999876499176, 0.3456000089645386, 0.3472999930381775, 0.3596000075340271, 0.34220001101493835, 0.3163999915122986, 0.33880001306533813, 0.3517000079154968, 0.31790000200271606, 0.32170000672340393, 0.336899995803833, 0.40700000524520874, 0.34599998593330383, 0.31859999895095825, 0.3474999964237213, 0.33379998803138733, 0.3199999928474426, 0.41280001401901245, 0.3287000060081482, 0.33070001006126404, 0.32820001244544983, 0.31679999828338623, 0.49709999561309814, 0.31790000200271606, 0.34279999136924744, 0.3553999960422516, 0.325300008058548, 0.3490999937057495, 0.31700000166893005, 0.3986000120639801, 0.34360000491142273, 0.35659998655319214, 0.32420000433921814, 0.33239999413490295, 0.31459999084472656, 0.32359999418258667, 0.32989999651908875, 0.3393999934196472, 0.31380000710487366, 0.34049999713897705, 0.3334999978542328, 0.3334999978542328, 0.3614000082015991, 0.3125, 0.3165999948978424, 0.3183000087738037, 0.40700000524520874, 0.31690001487731934, 0.3449999988079071, 0.31369999051094055, 0.3174000084400177, 0.33340001106262207, 0.4009999930858612, 0.3102000057697296, 0.3156000077724457, 0.33379998803138733, 0.33970001339912415, 0.33329999446868896, 0.32420000433921814, 0.3513000011444092, 0.3310000002384186, 0.3176000118255615, 0.45080000162124634, 0.3208000063896179, 0.335999995470047, 0.3255999982357025, 0.33739998936653137, 0.323199987411499, 0.3353999853134155, 0.33719998598098755, 0.3151000142097473, 0.31610000133514404, 0.3325999975204468, 0.3188999891281128, 0.32760000228881836, 0.5551000237464905, 0.3312999904155731, 0.33820000290870667, 0.5117999911308289, 0.3192000091075897, 0.37950000166893005, 0.37549999356269836, 0.3402999937534332, 0.32100000977516174, 0.32989999651908875, 0.3142000138759613, 0.32019999623298645, 0.44699999690055847, 0.3370000123977661, 0.47929999232292175, 0.32910001277923584, 0.47690001130104065, 0.31520000100135803, 0.49129998683929443, 0.3418999910354614, 0.3398999869823456, 0.31790000200271606, 0.33970001339912415, 0.3693999946117401, 0.33559998869895935, 0.3330000042915344, 0.319599986076355, 0.4068000018596649, 0.3244999945163727, 0.3361000120639801, 0.3192000091075897, 0.33169999718666077, 0.30970001220703125, 0.31769999861717224, 0.33320000767707825, 0.3140000104904175, 0.33660000562667847, 0.33320000767707825, 0.3154999911785126, 0.40619999170303345, 0.31940001249313354, 0.3199999928474426, 0.32109999656677246, 0.3366999924182892, 0.3190000057220459, 0.31380000710487366, 0.32179999351501465, 0.33559998869895935, 0.3481000065803528, 0.3199999928474426, 0.3434999883174896, 0.32910001277923584, 0.33550000190734863, 0.31529998779296875, 0.3441999852657318, 0.33399999141693115, 0.3682999908924103, 0.34869998693466187, 0.3400999903678894, 0.31690001487731934, 0.31700000166893005, 0.3181000053882599, 0.3319000005722046, 0.4381999969482422, 0.33820000290870667, 0.3352000117301941, 0.39959999918937683, 0.34049999713897705, 0.3499000072479248, 0.34540000557899475, 0.3375000059604645, 0.34040001034736633, 0.33889999985694885, 0.33230000734329224, 0.3140000104904175, 0.33239999413490295, 0.3564000129699707, 0.32679998874664307, 0.3695000112056732, 0.32429999113082886, 0.34220001101493835, 0.43799999356269836, 0.33000001311302185, 0.31220000982284546, 0.31940001249313354, 0.33500000834465027, 0.3319999873638153, 0.31929999589920044, 0.3352000117301941, 0.3199999928474426, 0.3716000020503998, 0.32739999890327454, 0.3465000092983246, 0.3312000036239624, 0.33480000495910645, 0.3230000138282776, 0.3310000002384186, 0.3271999955177307, 0.3377000093460083, 0.3192000091075897, 0.32659998536109924, 0.3118000030517578, 0.3124000132083893, 0.31130000948905945, 0.3197999894618988, 0.3244999945163727, 0.336899995803833, 0.3215000033378601, 0.42289999127388, 0.32850000262260437, 0.32499998807907104, 0.34549999237060547, 0.3181999921798706, 0.325300008058548, 0.31769999861717224, 0.5023999810218811, 0.3107999861240387, 0.32260000705718994, 0.3255000114440918, 0.33489999175071716, 0.4814999997615814, 0.35339999198913574, 0.32710000872612, 0.32710000872612, 0.3808000087738037, 0.322299987077713, 0.328900009393692, 0.3156999945640564, 0.36809998750686646, 0.3192000091075897, 0.31209999322891235, 0.3050000071525574, 0.33090001344680786, 0.3271999955177307, 0.310699999332428, 0.31859999895095825, 0.3077000081539154, 0.31349998712539673, 0.3095000088214874, 0.313400000333786, 0.3285999894142151, 0.30880001187324524, 0.31529998779296875, 0.3197000026702881, 0.4316999912261963, 0.325300008058548, 0.30880001187324524, 0.3147999942302704, 0.49309998750686646, 0.48330000042915344, 0.3098999857902527, 0.3199999928474426, 0.42239999771118164, 0.3093999922275543, 0.3176000118255615, 0.310699999332428, 0.3206999897956848, 0.30169999599456787, 0.3172999918460846, 0.30959999561309814, 0.3095000088214874, 0.3050999939441681, 0.3361000120639801, 0.3140999972820282, 0.31679999828338623, 0.3116999864578247, 0.3269999921321869, 0.31839999556541443, 0.32089999318122864, 0.30730000138282776, 0.49779999256134033, 0.3244999945163727, 0.30799999833106995, 0.325300008058548, 0.31929999589920044, 0.3070000112056732, 0.32170000672340393, 0.33009999990463257, 0.3086000084877014, 0.3084999918937683, 0.3183000087738037, 0.3375999927520752, 0.32899999618530273, 0.3199999928474426, 0.31709998846054077, 0.3221000134944916, 0.3116999864578247, 0.30730000138282776, 0.3142000138759613, 0.30480000376701355, 0.3260999917984009, 0.335999995470047, 0.35530000925064087, 0.2992999851703644, 0.3050999939441681, 0.3221000134944916, 0.3061000108718872, 0.3977999985218048, 0.31679999828338623, 0.30720001459121704, 0.4422999918460846, 0.3321000039577484, 0.3249000012874603, 0.3203999996185303, 0.30790001153945923, 0.35929998755455017, 0.30079999566078186, 0.3240000009536743, 0.3109999895095825, 0.3325999975204468, 0.31060001254081726, 0.3325999975204468, 0.3172000050544739, 0.3361000120639801, 0.3301999866962433, 0.304500013589859, 0.310699999332428, 0.349700003862381, 0.32089999318122864, 0.3066999912261963, 0.32440000772476196, 0.32659998536109924, 0.3434000015258789, 0.4106999933719635, 0.3050000071525574, 0.30059999227523804, 0.3149999976158142, 0.365200012922287, 0.31220000982284546, 0.30790001153945923, 0.304500013589859, 0.3273000121116638, 0.3052000105381012, 0.3183000087738037, 0.30390000343322754, 0.2978000044822693, 0.32330000400543213, 0.4618000090122223, 0.3116999864578247, 0.30640000104904175, 0.3151000142097473, 0.38350000977516174, 0.3441999852657318, 0.326200008392334, 0.3276999890804291, 0.30309998989105225, 0.3077000081539154, 0.32659998536109924, 0.4345000088214874, 0.3190000057220459]}, "Fluo": {"backgroundReferenceWell": "F3", "isBackgroundFor": [], "isBackground": false, "backgroundComputeMethod": "calib", "calibCurveInterval": [null, null], "calibCurveSmoothing": 20, "calibCurveExtrapolDistance": 0, "outlier": [0, 0, 0, 0, 0, 0, 0, 0, 0, 0, 0, 0, 0, 0, 0, 0, 0, 0, 0, 0, 0, 0, 0, 0, 0, 0, 0, 0, 0, 0, 0, 0, 0, 0, 0, 0, 0, 0, 0, 0, 0, 0, 0, 0, 0, 0, 0, 0, 0, 0, 0, 0, 0, 0, 0, 0, 0, 0, 0, 0, 0, 0, 0, 0, 0, 0, 0, 0, 0, 0, 0, 0, 0, 0, 0, 0, 0, 0, 0, 0, 0, 0, 0, 0, 0, 0, 0, 0, 0, 0, 0, 0, 0, 0, 0, 0, 0, 0, 0, 0, 0, 0, 0, 0, 0, 0, 0, 0, 0, 0, 0, 0, 0, 0, 0, 0, 0, 0, 0, 0, 0, 0, 0, 0, 0, 0, 0, 0, 0, 0, 0, 0, 0, 0, 0, 0, 0, 0, 0, 0, 0, 0, 0, 0, 0, 0, 0, 0, 0, 0, 0, 0, 0, 0, 0, 0, 0, 0, 0, 0, 0, 0, 0, 0, 0, 0, 0, 0, 0, 0, 0, 0, 0, 0, 0, 0, 0, 0, 0, 0, 0, 0, 0, 0, 0, 0, 0, 0, 0, 0, 0, 0, 0, 0, 0, 0, 0, 0, 0, 0, 0, 0, 0, 0, 0, 0, 0, 0, 0, 0, 0, 0, 0, 0, 0, 0, 0, 0, 0, 0, 0, 0, 0, 0, 0, 0, 0, 0, 0, 0, 0, 0, 0, 0, 0, 0, 0, 0, 0, 0, 0, 0, 0, 0, 0, 0, 0, 0, 0, 0, 0, 0, 0, 0, 0, 0, 0, 0, 0, 0, 0, 0, 0, 0, 0, 0, 0, 0, 0, 0, 0, 0, 0, 0, 0, 0, 0, 0, 0, 0, 0, 0, 0, 0, 0, 0, 0, 0, 0, 0, 0, 0, 0, 0, 0, 0, 0, 0, 0, 0, 0, 0, 0, 0, 0, 0, 0, 0, 0, 0, 0, 0, 0, 0, 0, 0, 0, 0, 0, 0, 0, 0, 0, 0, 0, 0, 0, 0, 0, 0, 0, 0, 0, 0, 0, 0, 0, 0, 0, 0, 0, 0, 0, 0, 0, 0, 0, 0, 0, 0, 0, 0, 0, 0, 0, 0, 0, 0, 0, 0, 0, 0, 0, 0, 0, 0, 0, 0, 0, 0, 0, 0, 0, 0, 0, 0, 0, 0, 0, 0, 0, 0, 0, 0, 0, 0, 0, 0, 0, 0, 0, 0, 0, 0, 0, 0, 0, 0, 0, 0, 0, 0, 0, 0, 0, 0, 0, 0, 0, 0, 0, 0, 0, 0, 0, 0, 0, 0, 0, 0, 0, 0, 0, 0, 0, 1, 0, 0, 0, 0, 0, 0, 0, 0, 0, 0, 0, 0, 0, 0, 0, 0, 1, 0, 0, 0, 0, 0, 0, 0, 0, 0, 0, 0, 0, 0, 0, 0, 1, 0, 1, 0, 1, 0, 0, 0, 0, 0, 1, 0, 0, 0, 0, 0, 0, 0, 0, 0, 0, 1, 0, 0, 0, 0, 0, 0, 0, 0, 0, 0, 0, 0, 0, 1, 1, 0, 1, 1, 0, 0, 0, 0, 0, 0, 0, 0, 1, 0, 0, 0, 0, 0, 0, 0, 0, 0, 0, 0, 0, 0, 0, 1, 0, 0, 0, 0, 0, 0, 0, 0, 0, 0, 0, 0, 0, 1, 0, 0, 0, 0, 0, 0, 0, 0, 0, 0, 0, 0, 0, 0, 0, 0, 0, 0, 1, 0, 1, 0, 1, 0, 1, 0, 0, 0, 0, 0, 1, 0, 0, 0, 1, 0, 0, 1, 1, 0, 0, 0, 0, 0, 1, 0, 0, 0, 0, 0, 0, 0, 0, 0, 0, 0, 0, 0, 1, 0, 0, 0, 0, 1, 0, 1, 0, 0, 0, 1, 0, 1, 1, 0, 0, 0, 1, 0, 0, 1, 0, 0, 1, 0, 0, 1, 0, 1, 0, 0, 0, 0, 0, 0, 0, 0, 0, 0, 1, 0, 0, 0, 1, 0, 0, 0, 0, 0, 0, 0, 0, 0, 0, 0, 0, 0, 0, 0, 0, 0, 1, 0, 0, 0, 0, 0, 0, 0, 0, 0, 0, 0, 1, 0, 1, 0, 0, 0, 0, 0, 0, 0, 0, 0, 0, 0, 0, 0], "outliersFilteringParameter": 80, "trueCurveMarks": [[-8.640944452902328, 104.73815461346635], [192.45593428432326, 119.70074812967582], [304.65136797985497, 172.069825436409], [385.6025036842259, 254.36408977556113], [466.5536393885968, 456.3591022443891], [504.8989141959304, 643.3915211970075], [547.5047750929677, 957.6059850374065], [580.169268447363, 1241.8952618453866], [605.7327849855855, 1586.0349127182046], [635.5568876135115, 1825.4364089775563], [686.6839206899564, 2087.2817955112223], [862.788145731044, 2394.0149625935164], [962.2018211574645, 2408.977556109726], [1097.1203806647495, 2521.197007481297], [1229.1985494455653, 2371.5710723192024], [1337.133397051393, 2401.496259351621]], "time": [0.3896, 2.3317666666666668, 4.2736, 6.2153, 8.157083333333333, 10.09885, 12.040533333333334, 13.9822, 15.923933333333334, 17.865583333333333, 19.8074, 21.749116666666666, 23.690933333333334, 25.6326, 27.57443333333333, 29.51643333333333, 31.458266666666667, 33.399966666666664, 35.34171666666666, 37.28375, 39.225566666666666, 41.16741666666667, 43.10953333333333, 45.051233333333336, 46.992866666666664, 48.934666666666665, 50.87636666666667, 52.818016666666665, 54.759683333333335, 56.70151666666667, 58.64335, 60.58506666666667, 62.5269, 64.4686, 66.41041666666666, 68.35236666666667, 70.29413333333333, 72.23593333333334, 74.17763333333333, 76.11945, 78.06121666666667, 80.00288333333333, 81.94476666666667, 83.88648333333333, 85.82825, 87.76998333333333, 89.71175, 91.65346666666667, 93.59526666666666, 95.53695, 97.47863333333333, 99.4205, 101.36236666666667, 103.30416666666666, 105.24595, 107.18768333333334, 109.12941666666667, 111.07108333333333, 113.01291666666667, 114.95483333333334, 116.8967, 118.83831666666667, 120.78055, 122.72235, 124.66426666666666, 126.60613333333333, 128.54803333333334, 130.48988333333332, 132.43163333333334, 134.37336666666667, 136.3151, 138.25683333333333, 140.19853333333333, 142.14051666666666, 144.08236666666667, 146.02416666666667, 147.96586666666667, 149.90773333333334, 151.84993333333333, 153.79168333333334, 155.73341666666667, 157.67525, 159.61696666666666, 161.55873333333332, 163.50046666666665, 165.44211666666666, 167.384, 169.32583333333332, 171.2675, 173.20933333333332, 175.151, 177.09283333333335, 179.0345, 180.97633333333334, 182.918, 184.86, 186.80166666666668, 188.74333333333334, 190.68516666666667, 192.62683333333334, 194.56866666666667, 196.5105, 198.45233333333334, 200.39416666666668, 202.33583333333334, 204.27766666666668, 206.21933333333334, 208.161, 210.10266666666666, 212.04466666666667, 213.9865, 215.92833333333334, 217.87, 219.81183333333334, 221.7535, 223.6955, 225.63733333333334, 227.57916666666668, 229.521, 231.46266666666668, 233.4045, 235.34633333333332, 237.288, 239.23016666666666, 241.17183333333332, 243.11366666666666, 245.05533333333332, 246.997, 248.93883333333332, 250.8805, 252.82233333333335, 254.764, 256.706, 258.6478333333333, 260.58933333333334, 262.53133333333335, 264.473, 266.4148333333333, 268.3565, 270.29833333333335, 272.24, 274.1816666666667, 276.1235, 278.06533333333334, 280.007, 281.9488333333333, 283.8906666666667, 285.83233333333334, 287.774, 289.7158333333333, 291.65766666666667, 293.59933333333333, 295.54116666666664, 297.483, 299.4248333333333, 301.3665, 303.30833333333334, 305.25, 307.1918333333333, 309.1335, 311.07533333333333, 313.01716666666664, 314.959, 316.9008333333333, 318.8426666666667, 320.7846666666667, 322.7265, 324.66816666666665, 326.61, 328.5518333333333, 330.4936666666667, 332.4355, 334.37733333333335, 336.319, 338.2608333333333, 340.2026666666667, 342.14433333333335, 344.086, 346.0276666666667, 347.9695, 349.91116666666665, 351.85316666666665, 353.7948333333333, 355.7368333333333, 357.6786666666667, 359.62033333333335, 361.56216666666666, 363.5038333333333, 365.4456666666667, 367.38733333333334, 369.32916666666665, 371.2708333333333, 373.2125, 375.15433333333334, 377.096, 379.0378333333333, 380.9795, 382.92133333333334, 384.86333333333334, 386.805, 388.7468333333333, 390.6886666666667, 392.6305, 394.57216666666665, 396.5138333333333, 398.4556666666667, 400.39733333333334, 402.33933333333334, 404.281, 406.22266666666667, 408.16433333333333, 410.106, 412.04783333333336, 413.98966666666666, 415.9313333333333, 417.873, 419.81483333333335, 421.75683333333336, 423.6985, 425.64033333333333, 427.582, 429.52366666666666, 431.4655, 433.4073333333333, 435.34933333333333, 437.291, 439.23266666666666, 441.17466666666667, 443.11633333333333, 445.058, 446.99983333333336, 448.94166666666666, 450.8833333333333, 452.8251666666667, 454.76683333333335, 456.70866666666666, 458.6505, 460.59233333333333, 462.534, 464.47566666666665, 466.4175, 468.3593333333333, 470.301, 472.24283333333335, 474.18466666666666, 476.1263333333333, 478.0681666666667, 480.00983333333335, 481.95166666666665, 483.8933333333333, 485.835, 487.77666666666664, 489.7185, 491.6603333333333, 493.6021666666667, 495.544, 497.48583333333335, 499.4275, 501.3693333333333, 503.311, 505.25266666666664, 507.19433333333336, 509.13616666666667, 511.078, 513.0196666666667, 514.9615, 516.9033333333333, 518.845, 520.7866666666666, 522.7283333333334, 524.6701666666667, 526.6118333333334, 528.5535, 530.4956666666667, 532.4373333333333, 534.3793333333333, 536.3208333333333, 538.2626666666666, 540.2046666666666, 542.1465, 544.0881666666667, 546.03, 547.9716666666667, 549.9135, 551.8551666666667, 553.797, 555.7388333333333, 557.6805, 559.6223333333334, 561.5645, 563.5061666666667, 565.4478333333333, 567.3898333333333, 569.3316666666667, 571.2733333333333, 573.2151666666666, 575.1568333333333, 577.0986666666666, 579.0405, 580.9821666666667, 582.924, 584.8656666666667, 586.8073333333333, 588.7491666666666, 590.6908333333333, 592.6325, 594.5743333333334, 596.516, 598.4576666666667, 600.3995, 602.3411666666667, 604.283, 606.2246666666666, 608.1665, 610.1083333333333, 612.05, 613.9916666666667, 615.9335, 617.8751666666667, 619.8168333333333, 621.7585, 623.7003333333333, 625.642, 627.5836666666667, 629.5253333333334, 631.467, 633.409, 635.3508333333333, 637.2926666666667, 639.2343333333333, 641.176, 643.1178333333334, 645.0595, 647.0013333333334, 648.943, 650.8848333333333, 652.8265, 654.7683333333333, 656.71, 658.6516666666666, 660.5935, 662.5351666666667, 664.477, 666.4186666666667, 668.3605, 670.3023333333333, 672.244, 674.1856666666666, 676.1276666666666, 678.0693333333334, 680.011, 681.9526666666667, 683.8945, 685.8363333333333, 687.778, 689.7198333333333, 691.6616666666666, 693.6033333333334, 695.5451666666667, 697.4868333333334, 699.4286666666667, 701.3703333333333, 703.3121666666667, 705.2538333333333, 707.1956666666666, 709.1373333333333, 711.0791666666667, 713.0208333333334, 714.9628333333334, 716.9046666666667, 718.8463333333333, 720.788, 722.7296666666666, 724.6713333333333, 726.6133333333333, 728.555, 730.4966666666667, 732.4385, 734.3803333333333, 736.3221666666667, 738.2638333333333, 740.2056666666666, 742.1473333333333, 744.089, 746.0308333333334, 747.9725, 749.9141666666667, 751.856, 753.7976666666667, 755.7393333333333, 757.681, 759.6228333333333, 761.5645, 763.5063333333334, 765.448, 767.3896666666667, 769.3315, 771.2733333333333, 773.215, 775.1568333333333, 777.0986666666666, 779.0403333333334, 780.982, 782.9238333333333, 784.8656666666667, 786.8073333333333, 788.749, 790.6908333333333, 792.6326666666666, 794.5743333333334, 796.5161666666667, 798.4578333333334, 800.3996666666667, 802.3415, 804.2831666666667, 806.225, 808.1668333333333, 810.1085, 812.0503333333334, 813.992, 815.9338333333334, 817.8755, 819.8173333333333, 821.759, 823.7008333333333, 825.6425, 827.5843333333333, 829.5263333333334, 831.468, 833.4096666666667, 835.3513333333333, 837.2931666666667, 839.235, 841.1768333333333, 843.1185, 845.0603333333333, 847.0025, 848.9443333333334, 850.8865, 852.8281666666667, 854.77, 856.7116666666667, 858.6535, 860.5951666666666, 862.537, 864.4786666666666, 866.4205, 868.3621666666667, 870.3038333333334, 872.2456666666667, 874.1873333333333, 876.1291666666667, 878.0708333333333, 880.0126666666666, 881.9543333333334, 883.8961666666667, 885.8378333333334, 887.7796666666667, 889.7213333333333, 891.6631666666667, 893.605, 895.5466666666666, 897.4883333333333, 899.4301666666667, 901.372, 903.3136666666667, 905.2555, 907.1973333333333, 909.139, 911.0806666666666, 913.0223333333333, 914.9641666666666, 916.906, 918.8476666666667, 920.7893333333334, 922.7311666666667, 924.673, 926.6146666666667, 928.5565, 930.4981666666666, 932.44, 934.3816666666667, 936.3235, 938.2653333333334, 940.2073333333333, 942.1491666666667, 944.0908333333333, 946.0326666666666, 947.9745, 949.9163333333333, 951.8581666666666, 953.8, 955.7416666666667, 957.6835, 959.6251666666667, 961.567, 963.5088333333333, 965.4506666666666, 967.3923333333333, 969.334, 971.2756666666667, 973.2175, 975.1591666666667, 977.101, 979.0428333333333, 980.9846666666666, 982.9263333333333, 984.8681666666666, 986.8098333333334, 988.7515, 990.6933333333334, 992.6351666666667, 994.577, 996.5188333333333, 998.4605, 1000.4023333333333, 1002.3443333333333, 1004.2861666666666, 1006.228, 1008.1696666666667, 1010.1115, 1012.0531666666667, 1013.9948333333333, 1015.9366666666666, 1017.8783333333333, 1019.8203333333333, 1021.762, 1023.7036666666667, 1025.6456666666666, 1027.5873333333334, 1029.529, 1031.4708333333333, 1033.4125, 1035.3543333333334, 1037.296, 1039.2376666666667, 1041.1796666666667, 1043.1215, 1045.0635, 1047.0053333333333, 1048.9471666666666, 1050.8888333333334, 1052.8306666666667, 1054.7725, 1056.7143333333333, 1058.656, 1060.5976666666666, 1062.5395, 1064.4813333333334, 1066.423, 1068.3648333333333, 1070.3065, 1072.2481666666667, 1074.1898333333334, 1076.1315, 1078.0733333333333, 1080.015, 1081.957, 1083.8988333333334, 1085.8406666666667, 1087.7825, 1089.7243333333333, 1091.666, 1093.6078333333332, 1095.5496666666666, 1097.4915, 1099.4331666666667, 1101.375, 1103.3166666666666, 1105.2583333333334, 1107.2001666666667, 1109.142, 1111.0836666666667, 1113.0255, 1114.9671666666666, 1116.909, 1118.851, 1120.7925, 1122.7345, 1124.6763333333333, 1126.618, 1128.5596666666668, 1130.5013333333334, 1132.443, 1134.385, 1136.3266666666666, 1138.2683333333334, 1140.2103333333334, 1142.152, 1144.0938333333334, 1146.0355, 1147.9773333333333, 1149.919, 1151.8606666666667, 1153.8023333333333, 1155.7443333333333, 1157.6863333333333, 1159.628, 1161.5696666666668, 1163.5116666666668, 1165.4533333333334, 1167.395, 1169.3368333333333, 1171.2785, 1173.2203333333334, 1175.1621666666667, 1177.1036666666666, 1179.0455, 1180.9876666666667, 1182.9295, 1184.8711666666666, 1186.813, 1188.755, 1190.6965, 1192.6383333333333, 1194.5801666666666, 1196.522, 1198.4636666666668, 1200.4055, 1202.3475, 1204.289, 1206.2308333333333, 1208.1726666666666, 1210.1143333333334, 1212.0561666666667, 1213.9983333333332, 1215.9398333333334, 1217.8816666666667, 1219.8235, 1221.7651666666666, 1223.707, 1225.6488333333334, 1227.5906666666667, 1229.5323333333333, 1231.4743333333333, 1233.416, 1235.3578333333332, 1237.2995, 1239.2411666666667, 1241.183, 1243.1248333333333, 1245.0666666666666, 1247.0085, 1248.9501666666667, 1250.8918333333334, 1252.8336666666667, 1254.7755, 1256.7173333333333, 1258.659, 1260.6008333333334, 1262.5425, 1264.4843333333333, 1266.426, 1268.3676666666668, 1270.3096666666668, 1272.2515, 1274.1931666666667, 1276.135, 1278.0768333333333, 1280.0185, 1281.9603333333334, 1283.902, 1285.8436666666666, 1287.7853333333333, 1289.7271666666666, 1291.6688333333334, 1293.6105, 1295.5523333333333, 1297.4943333333333, 1299.436, 1301.3776666666668, 1303.3193333333334, 1305.261, 1307.203, 1309.1448333333333, 1311.0866666666666, 1313.0283333333334, 1314.9703333333334, 1316.9123333333334, 1318.8543333333334, 1320.796, 1322.7376666666667, 1324.6793333333333, 1326.6211666666666], "originalSignal": [129, 143, 130, 129, 127, 143, 131, 134, 164, 123, 126, 124, 127, 124, 121, 124, 122, 122, 144, 142, 122, 126, 139, 122, 128, 122, 131, 124, 132, 123, 129, 127, 126, 122, 124, 166, 151, 148, 121, 138, 120, 125, 135, 155, 121, 127, 122, 120, 122, 125, 123, 131, 126, 124, 136, 156, 127, 126, 127, 131, 133, 126, 126, 160, 134, 124, 129, 124, 123, 133, 126, 127, 125, 144, 129, 129, 127, 142, 139, 126, 132, 126, 127, 133, 137, 145, 131, 164, 138, 134, 149, 176, 130, 130, 140, 132, 133, 133, 134, 146, 138, 132, 136, 167, 146, 139, 135, 167, 138, 151, 139, 138, 140, 150, 143, 158, 141, 150, 148, 190, 150, 149, 157, 158, 152, 145, 151, 153, 183, 162, 151, 149, 151, 153, 168, 166, 160, 161, 156, 168, 164, 209, 159, 163, 163, 174, 164, 174, 186, 186, 173, 168, 219, 171, 175, 177, 178, 177, 193, 185, 192, 182, 184, 190, 192, 191, 192, 212, 194, 197, 198, 249, 200, 203, 241, 208, 206, 208, 228, 217, 213, 251, 254, 221, 227, 228, 236, 268, 237, 236, 270, 243, 246, 248, 258, 247, 260, 254, 263, 269, 281, 297, 288, 273, 281, 289, 329, 296, 297, 296, 304, 323, 311, 331, 330, 321, 320, 333, 334, 336, 353, 351, 377, 364, 397, 365, 382, 380, 387, 385, 400, 396, 412, 426, 418, 436, 449, 443, 439, 449, 470, 461, 470, 476, 505, 493, 501, 511, 531, 532, 533, 587, 553, 564, 602, 576, 603, 606, 616, 633, 639, 648, 653, 670, 680, 701, 697, 712, 724, 736, 780, 776, 780, 808, 807, 814, 839, 859, 871, 890, 908, 919, 935, 949, 988, 985, 1023, 1075, 1073, 1075, 1094, 1111, 1120, 1148, 1167, 1182, 1220, 1229, 1260, 1282, 1289, 1302, 1329, 1388, 1373, 1381, 1410, 1426, 1448, 1482, 1523, 1543, 1568, 1580, 1602, 1622, 1642, 1653, 1669, 1659, 1704, 1719, 1730, 1733, 1752, 1760, 1804, 1833, 1802, 1814, 1868, 1867, 1872, 1900, 1873, 1921, 1924, 1952, 1949, 1981, 1964, 1976, 1993, 1993, 2018, 2029, 2040, 2027, 2026, 2069, 2058, 1999, 2066, 2063, 2090, 2032, 2084, 2067, 2037, 2060, 2068, 2080, 2071, 2105, 2084, 2131, 2107, 2110, 2131, 2139, 2149, 2153, 2125, 2124, 2139, 2127, 2162, 2147, 2121, 2175, 2178, 2215, 2107, 2179, 2195, 2218, 2210, 2202, 2188, 2227, 2198, 2139, 2220, 2212, 2237, 2228, 2243, 2240, 2248, 2245, 2241, 2251, 2258, 2256, 2257, 2258, 2301, 2304, 2318, 2268, 2299, 2277, 2274, 2269, 2235, 2300, 2303, 2272, 2315, 2323, 2299, 2330, 2317, 2330, 2332, 2223, 2324, 2329, 2346, 2352, 2326, 2314, 2341, 2331, 2334, 2379, 2373, 2393, 2383, 2300, 2364, 2398, 2292, 2357, 2371, 2342, 2381, 2364, 2397, 2373, 2368, 2391, 2344, 2362, 2319, 2389, 2364, 2337, 2314, 2351, 2276, 2360, 2307, 2329, 2361, 2353, 2375, 2390, 2292, 2398, 2384, 2368, 2349, 2366, 2347, 2327, 2352, 2372, 2368, 2276, 2361, 2400, 2385, 2399, 2402, 2392, 2349, 2405, 2382, 2396, 2398, 2359, 2332, 2325, 2272, 2389, 2278, 2287, 2399, 2383, 2397, 2398, 2369, 2424, 2409, 2424, 2346, 2402, 2418, 2411, 2413, 2436, 2391, 2385, 2400, 2429, 2408, 2444, 2395, 2439, 2431, 2275, 2423, 2403, 2447, 2396, 2465, 2399, 2417, 2439, 2447, 2451, 2432, 2421, 2392, 2323, 2449, 2412, 2468, 2422, 2472, 2425, 2463, 2472, 2472, 2461, 2493, 2508, 2492, 2480, 2486, 2459, 2467, 2495, 2377, 2427, 2351, 2440, 2427, 2492, 2395, 2515, 2505, 2465, 2453, 2508, 2419, 2484, 2484, 2496, 2399, 2491, 2471, 2423, 2414, 2487, 2481, 2494, 2471, 2460, 2404, 2455, 2452, 2459, 2439, 2434, 2424, 2477, 2437, 2434, 2425, 2426, 2418, 2404, 2261, 2424, 2418, 2411, 2421, 2345, 2397, 2295, 2408, 2382, 2395, 2234, 2389, 2346, 2343, 2382, 2360, 2403, 2239, 2425, 2355, 2320, 2399, 2405, 2225, 2396, 2361, 2312, 2338, 2305, 2376, 2391, 2358, 2354, 2366, 2360, 2369, 2379, 2382, 2345, 2265, 2315, 2372, 2317, 2235, 2359, 2348, 2371, 2324, 2356, 2374, 2374, 2361, 2347, 2341, 2346, 2378, 2347, 2349, 2331, 2377, 2382, 2233, 2369, 2369, 2388, 2393, 2328, 2354, 2381, 2343, 2341, 2359, 2355, 2291, 2349, 2285, 2357, 2380, 2396, 2364, 2391, 2386, 2358, 2377, 2380, 2371, 2397, 2365, 2390]}}}, "E6": {"measures": {"Abs": {"backgroundReferenceWell": "E4", "isBackgroundFor": [], "isBackground": false, "backgroundComputeMethod": null, "calibCurveInterval": [null, null], "calibCurveSmoothing": 20, "calibCurveExtrapolDistance": 0, "outlier": [1, 1, 1, 1, 1, 1, 1, 1, 1, 1, 1, 1, 1, 1, 1, 1, 1, 1, 1, 1, 1, 1, 1, 1, 1, 1, 1, 1, 1, 1, 1, 1, 1, 1, 1, 1, 1, 1, 1, 1, 1, 1, 1, 1, 1, 1, 1, 1, 1, 1, 1, 1, 1, 1, 1, 1, 1, 1, 1, 1, 1, 1, 1, 1, 1, 1, 1, 1, 1, 1, 1, 1, 1, 1, 1, 1, 1, 1, 1, 1, 1, 1, 1, 1, 1, 1, 1, 1, 1, 1, 1, 1, 1, 1, 1, 1, 1, 1, 1, 1, 1, 1, 1, 1, 1, 1, 0, 1, 1, 1, 0, 1, 0, 0, 0, 1, 1, 1, 0, 1, 1, 1, 1, 1, 0, 0, 1, 0, 1, 0, 1, 1, 1, 1, 0, 1, 1, 1, 1, 1, 1, 1, 1, 1, 1, 0, 1, 1, 1, 1, 1, 1, 1, 1, 1, 1, 0, 1, 1, 1, 1, 0, 1, 1, 1, 1, 1, 1, 1, 0, 1, 0, 1, 1, 1, 1, 1, 1, 0, 1, 1, 1, 1, 1, 1, 1, 1, 1, 1, 0, 1, 1, 1, 0, 1, 1, 1, 1, 1, 1, 0, 1, 1, 1, 1, 1, 1, 1, 0, 1, 1, 1, 1, 1, 0, 1, 1, 1, 0, 0, 1, 1, 0, 1, 1, 0, 1, 1, 1, 1, 0, 1, 1, 1, 1, 1, 0, 1, 1, 0, 1, 0, 0, 0, 1, 0, 0, 0, 1, 1, 1, 1, 0, 1, 1, 1, 0, 1, 1, 1, 1, 1, 1, 0, 0, 1, 0, 1, 1, 1, 1, 1, 0, 1, 1, 1, 0, 1, 1, 1, 0, 0, 0, 1, 1, 1, 1, 1, 1, 0, 1, 0, 1, 0, 1, 1, 1, 0, 1, 1, 0, 1, 1, 0, 1, 1, 0, 1, 1, 1, 1, 1, 1, 1, 1, 1, 1, 1, 1, 1, 0, 1, 0, 1, 1, 1, 1, 1, 1, 1, 0, 1, 1, 1, 1, 0, 0, 1, 1, 1, 1, 1, 1, 1, 1, 0, 0, 1, 1, 1, 0, 1, 0, 0, 0, 1, 0, 1, 0, 0, 1, 1, 1, 0, 1, 0, 1, 1, 0, 1, 1, 0, 0, 1, 1, 0, 1, 0, 1, 1, 1, 0, 1, 0, 0, 0, 1, 0, 1, 1, 1, 1, 1, 1, 1, 0, 1, 1, 1, 0, 1, 0, 1, 0, 0, 0, 1, 1, 1, 1, 1, 0, 1, 1, 0, 0, 1, 1, 1, 1, 1, 0, 1, 0, 0, 1, 1, 1, 1, 1, 1, 1, 0, 0, 1, 0, 1, 1, 1, 0, 1, 1, 1, 1, 1, 1, 1, 1, 1, 1, 0, 1, 1, 1, 0, 1, 1, 0, 1, 1, 0, 1, 1, 0, 1, 1, 1, 1, 1, 1, 0, 1, 1, 1, 0, 1, 1, 1, 0, 1, 0, 0, 1, 1, 1, 1, 1, 0, 0, 1, 1, 1, 0, 1, 0, 1, 1, 1, 1, 0, 1, 1, 0, 1, 1, 0, 0, 0, 1, 1, 0, 0, 0, 1, 1, 0, 0, 1, 1, 1, 1, 0, 0, 1, 1, 0, 0, 1, 1, 0, 1, 0, 1, 0, 1, 0, 0, 1, 1, 1, 1, 1, 0, 1, 1, 0, 1, 1, 0, 0, 1, 0, 1, 0, 0, 1, 0, 0, 0, 0, 1, 1, 0, 0, 1, 0, 1, 0, 1, 1, 1, 1, 1, 1, 1, 1, 1, 1, 1, 0, 1, 1, 1, 1, 1, 0, 0, 0, 0, 1, 1, 1, 0, 0, 0, 0, 1, 0, 0, 1, 0, 1, 0, 1, 0, 0, 0, 1, 0, 0, 0, 1, 1, 0, 1, 0, 1, 1, 1, 0, 1, 0, 1, 0, 1, 1, 0, 1, 1, 0, 1, 0, 1, 1, 1, 0, 0, 1, 1, 1, 1, 0, 0, 1, 1, 0, 1, 1, 1, 1, 1, 0, 1, 0, 1, 0, 0, 1, 1, 1, 0, 1, 0, 0, 0, 0, 1, 0, 0, 1, 0, 1, 1, 0, 1, 1, 0, 1, 0, 0, 0, 0, 0, 1], "outliersFilteringParameter": 0.01, "trueCurveMarks": [[203.69667599198664, 0.08043676624624069], [274.24981733015153, 0.08380345241771345], [424.5137903451831, 0.0896317931567098], [532.0421380073158, 0.09731905255890673], [621.2531749784054, 0.10654226033773345], [686.4418167016602, 0.11817000301731233], [751.9543251041955, 0.1340510341196614], [795.6107587820476, 0.14675628101834406], [860.1414552327976, 0.16913812444588427], [967.6698028949303, 0.2213309806770518], [1112.4195016708784, 0.2939895096188895], [1331.6119026744566, 0.2896295744555155]], "time": [0.32155, 2.2811333333333335, 4.22305, 6.164616666666666, 8.10655, 10.048166666666667, 11.990066666666667, 13.931783333333334, 15.8733, 17.815266666666666, 19.756833333333333, 21.69845, 23.640433333333334, 25.58225, 27.523866666666667, 29.465483333333335, 31.4077, 33.34953333333333, 35.29123333333333, 37.23308333333333, 39.17503333333333, 41.11691666666667, 43.05875, 45.0009, 46.94253333333333, 48.884166666666665, 50.825783333333334, 52.76765, 54.7093, 56.65096666666667, 58.5929, 60.53476666666667, 62.47631666666667, 64.41823333333333, 66.35985, 68.30176666666667, 70.24365, 72.18528333333333, 74.12713333333333, 76.06906666666667, 78.01065, 79.95226666666667, 81.89423333333333, 83.83605, 85.77775, 87.71961666666667, 89.6612, 91.60313333333333, 93.54476666666666, 95.48668333333333, 97.42825, 99.3699, 101.31181666666667, 103.25371666666666, 105.19561666666667, 107.1372, 109.07908333333333, 111.02073333333334, 112.96236666666667, 114.90425, 116.84611666666666, 118.78806666666667, 120.72968333333333, 122.6718, 124.61371666666666, 126.5556, 128.49748333333332, 130.43936666666667, 132.38123333333334, 134.32283333333334, 136.2648, 138.20635, 140.14801666666668, 142.08993333333333, 144.0318, 145.97366666666667, 147.9156, 149.85715, 151.79908333333333, 153.74123333333333, 155.68315, 157.62516666666667, 159.56663333333333, 161.50841666666668, 163.44986666666668, 165.39178333333334, 167.3335, 169.27533333333332, 171.21716666666666, 173.15883333333332, 175.10066666666665, 177.04233333333335, 178.98433333333332, 180.92583333333334, 182.86783333333332, 184.80933333333334, 186.75116666666668, 188.69283333333334, 190.63483333333335, 192.57633333333334, 194.51833333333335, 196.46, 198.40183333333334, 200.34366666666668, 202.2855, 204.22716666666668, 206.16883333333334, 208.1105, 210.05233333333334, 211.994, 213.936, 215.87783333333334, 217.81966666666668, 219.76133333333334, 221.70316666666668, 223.64483333333334, 225.58666666666667, 227.52866666666668, 229.4705, 231.41233333333332, 233.354, 235.29583333333332, 237.2375, 239.17966666666666, 241.1215, 243.06316666666666, 245.00483333333332, 246.94666666666666, 248.88833333333332, 250.83016666666666, 252.77183333333332, 254.7135, 256.6553333333333, 258.5971666666667, 260.5391666666667, 262.48083333333335, 264.4223333333333, 266.36466666666666, 268.3061666666667, 270.2481666666667, 272.18966666666665, 274.1311666666667, 276.07283333333334, 278.01483333333334, 279.95666666666665, 281.8983333333333, 283.8401666666667, 285.78183333333334, 287.72366666666665, 289.6653333333333, 291.60716666666667, 293.54883333333333, 295.49083333333334, 297.4325, 299.3743333333333, 301.3161666666667, 303.2576666666667, 305.19966666666664, 307.1413333333333, 309.08316666666667, 311.02483333333333, 312.96683333333334, 314.90866666666665, 316.85016666666667, 318.792, 320.734, 322.676, 324.61783333333335, 326.5595, 328.5013333333333, 330.4431666666667, 332.3851666666667, 334.32666666666665, 336.26866666666666, 338.2101666666667, 340.1521666666667, 342.094, 344.03583333333336, 345.9773333333333, 347.91883333333334, 349.86066666666665, 351.8025, 353.7443333333333, 355.6861666666667, 357.628, 359.57, 361.5115, 363.4535, 365.3951666666667, 367.337, 369.27866666666665, 371.22016666666667, 373.1621666666667, 375.10366666666664, 377.04566666666665, 378.9873333333333, 380.9291666666667, 382.8706666666667, 384.81266666666664, 386.7545, 388.6965, 390.638, 392.58, 394.5215, 396.4635, 398.4051666666667, 400.347, 402.28866666666664, 404.2305, 406.17216666666667, 408.114, 410.05566666666664, 411.99733333333336, 413.939, 415.8808333333333, 417.8226666666667, 419.76466666666664, 421.70633333333336, 423.64816666666667, 425.5896666666667, 427.5316666666667, 429.47333333333336, 431.415, 433.3568333333333, 435.2986666666667, 437.2405, 439.18266666666665, 441.12416666666667, 443.066, 445.0075, 446.9495, 448.89116666666666, 450.833, 452.7746666666667, 454.7165, 456.65816666666666, 458.6, 460.54183333333333, 462.4835, 464.42516666666666, 466.367, 468.309, 470.2505, 472.1925, 474.134, 476.076, 478.0176666666667, 479.9596666666667, 481.901, 483.843, 485.7846666666667, 487.72616666666664, 489.6678333333333, 491.60966666666667, 493.5516666666667, 495.4935, 497.43533333333335, 499.377, 501.319, 503.2605, 505.2025, 507.14416666666665, 509.08566666666667, 511.02733333333333, 512.9691666666666, 514.911, 516.8526666666667, 518.7946666666667, 520.7361666666667, 522.6781666666667, 524.6198333333333, 526.5613333333333, 528.503, 530.445, 532.387, 534.3286666666667, 536.2706666666667, 538.2121666666667, 540.1543333333333, 542.096, 544.0378333333333, 545.9795, 547.9213333333333, 549.863, 551.8048333333334, 553.7465, 555.6883333333334, 557.63, 559.5718333333333, 561.514, 563.4556666666666, 565.3976666666666, 567.3393333333333, 569.281, 571.223, 573.1645, 575.1065, 577.0481666666667, 578.99, 580.9318333333333, 582.8735, 584.8153333333333, 586.757, 588.6986666666667, 590.6405, 592.5821666666667, 594.5238333333333, 596.4656666666667, 598.4073333333333, 600.3488333333333, 602.2908333333334, 604.2323333333334, 606.174, 608.116, 610.0578333333333, 611.9993333333333, 613.941, 615.883, 617.825, 619.7665, 621.708, 623.6496666666667, 625.5916666666667, 627.5333333333333, 629.4751666666667, 631.4165, 633.3585, 635.3003333333334, 637.2421666666667, 639.1836666666667, 641.1256666666667, 643.0673333333333, 645.009, 646.9508333333333, 648.8926666666666, 650.8343333333333, 652.7765, 654.7178333333334, 656.6595, 658.6013333333333, 660.543, 662.485, 664.4265, 666.3681666666666, 668.31, 670.252, 672.1935, 674.1351666666667, 676.077, 678.019, 679.9605, 681.9023333333333, 683.8438333333334, 685.7856666666667, 687.7275, 689.6693333333334, 691.6111666666667, 693.553, 695.4946666666667, 697.4366666666666, 699.3781666666666, 701.32, 703.2616666666667, 705.2035, 707.1451666666667, 709.087, 711.0286666666667, 712.9703333333333, 714.9121666666666, 716.8541666666666, 718.7956666666666, 720.7376666666667, 722.6793333333334, 724.6208333333333, 726.5626666666667, 728.5046666666667, 730.4463333333333, 732.3881666666666, 734.3298333333333, 736.2716666666666, 738.2135, 740.1551666666667, 742.097, 744.0386666666667, 745.9803333333333, 747.922, 749.8638333333333, 751.8053333333334, 753.747, 755.689, 757.6306666666667, 759.5721666666667, 761.5141666666667, 763.4556666666666, 765.3976666666666, 767.3391666666666, 769.2811666666666, 771.2226666666667, 773.1646666666667, 775.1063333333333, 777.0481666666667, 778.9896666666667, 780.9295, 782.8733333333333, 784.815, 786.7568333333334, 788.6986666666667, 790.6403333333334, 792.582, 794.5238333333333, 796.4656666666667, 798.4073333333333, 800.3491666666666, 802.291, 804.2306666666667, 806.1746666666667, 808.1163333333334, 810.0581666666667, 811.9998333333333, 813.9416666666667, 815.8833333333333, 817.8251666666666, 819.7668333333334, 821.7065, 823.6503333333334, 825.5921666666667, 827.5338333333333, 829.4756666666667, 831.4176666666667, 833.3591666666666, 835.301, 837.2426666666667, 839.1843333333334, 841.1263333333334, 843.0681666666667, 845.0096666666667, 846.9521666666667, 848.8938333333333, 850.8356666666666, 852.7781666666667, 854.7193333333333, 856.6613333333333, 858.603, 860.5448333333334, 862.4863333333333, 864.4283333333333, 866.37, 868.3118333333333, 870.2535, 872.195, 874.137, 876.0786666666667, 878.0205, 879.9621666666667, 881.904, 883.8456666666667, 885.7873333333333, 887.7291666666666, 889.671, 891.6126666666667, 893.5545, 895.4961666666667, 897.438, 899.3796666666667, 901.3215, 903.2631666666666, 905.2048333333333, 907.1471666666666, 909.0886666666667, 911.0303333333334, 912.9718333333333, 914.9136666666667, 916.8553333333333, 918.7971666666666, 920.7388333333333, 922.6806666666666, 924.6228333333333, 926.5643333333334, 928.506, 930.4478333333333, 932.3893333333333, 934.3313333333333, 936.273, 938.2148333333333, 940.1566666666666, 942.0986666666666, 944.0401666666667, 945.9821666666667, 947.924, 949.8656666666667, 951.8076666666667, 953.7493333333333, 955.6913333333333, 957.633, 959.5748333333333, 961.5165, 963.4583333333334, 965.4001666666667, 967.3418333333333, 969.2836666666667, 971.2253333333333, 973.167, 975.1086666666666, 977.0505, 978.9923333333334, 980.9343333333334, 982.876, 984.8175, 986.7593333333333, 988.701, 990.643, 992.5845, 994.5263333333334, 996.4683333333334, 998.4101666666667, 1000.3518333333334, 1002.2936666666667, 1004.2356666666667, 1006.1775, 1008.1193333333333, 1010.061, 1012.0026666666666, 1013.9445, 1015.8865, 1017.828, 1019.7696666666667, 1021.7115, 1023.6533333333333, 1025.595, 1027.537, 1029.4786666666666, 1031.4203333333332, 1033.362, 1035.3038333333334, 1037.2456666666667, 1039.1873333333333, 1041.129, 1043.071, 1045.013, 1046.9548333333332, 1048.8966666666668, 1050.8385, 1052.7801666666667, 1054.722, 1056.6638333333333, 1058.6055, 1060.5475, 1062.489, 1064.4306666666666, 1066.3725, 1068.3143333333333, 1070.256, 1072.1976666666667, 1074.1396666666667, 1076.0811666666666, 1078.0228333333334, 1079.965, 1081.9065, 1083.8481666666667, 1085.7901666666667, 1087.732, 1089.674, 1091.6155, 1093.5575, 1095.4993333333334, 1097.441, 1099.3826666666666, 1101.3243333333332, 1103.2663333333333, 1105.2078333333334, 1107.1498333333334, 1109.0915, 1111.033, 1112.975, 1114.9168333333334, 1116.8585, 1118.8003333333334, 1120.7423333333334, 1122.6838333333333, 1124.6256666666666, 1126.5676666666666, 1128.5093333333334, 1130.4508333333333, 1132.3928333333333, 1134.3343333333332, 1136.2763333333332, 1138.2178333333334, 1140.1596666666667, 1142.1016666666667, 1144.0433333333333, 1145.9851666666666, 1147.9268333333334, 1149.8686666666667, 1151.8103333333333, 1153.752, 1155.6938333333333, 1157.6356666666666, 1159.5776666666666, 1161.5191666666667, 1163.461, 1165.403, 1167.3446666666666, 1169.2863333333332, 1171.2281666666668, 1173.1696666666667, 1175.1116666666667, 1177.0531666666666, 1178.995, 1180.937, 1182.879, 1184.8211666666666, 1186.7623333333333, 1188.7043333333334, 1190.6461666666667, 1192.5878333333333, 1194.5296666666666, 1196.4715, 1198.4133333333334, 1200.355, 1202.2968333333333, 1204.2386666666666, 1206.1803333333332, 1208.1221666666668, 1210.0638333333334, 1212.0056666666667, 1213.9475, 1215.8895, 1217.831, 1219.773, 1221.7148333333334, 1223.6565, 1225.5983333333334, 1227.5403333333334, 1229.4818333333333, 1231.4236666666666, 1233.3656666666666, 1235.3071666666667, 1237.2493333333334, 1239.1908333333333, 1241.1323333333332, 1243.0743333333332, 1245.0161666666668, 1246.958, 1248.8996666666667, 1250.8413333333333, 1252.7831666666666, 1254.725, 1256.6666666666667, 1258.6085, 1260.5505, 1262.4923333333334, 1264.4336666666666, 1266.3756666666666, 1268.3171666666667, 1270.2591666666667, 1272.201, 1274.1426666666666, 1276.0845, 1278.0263333333332, 1279.968, 1281.91, 1283.8516666666667, 1285.7935, 1287.735, 1289.6766666666667, 1291.6185, 1293.5603333333333, 1295.5018333333333, 1297.4436666666666, 1299.3856666666666, 1301.3271666666667, 1303.269, 1305.2108333333333, 1307.1523333333334, 1309.0943333333332, 1311.0361666666668, 1312.978, 1314.9196666666667, 1316.8615, 1318.8036666666667, 1320.7456666666667, 1322.6871666666666, 1324.629, 1326.5706666666667], "originalSignal": [0.08479999750852585, 0.10779999941587448, 0.1914999932050705, 0.15880000591278076, 0.11060000211000443, 0.2728999853134155, 0.0851999968290329, 0.08720000088214874, 0.13590000569820404, 0.18459999561309814, 0.08590000122785568, 0.08799999952316284, 0.10339999943971634, 0.11649999767541885, 0.11749999970197678, 0.08609999716281891, 0.09459999948740005, 0.08860000222921371, 0.08540000021457672, 0.08569999784231186, 0.11010000109672546, 0.2345000058412552, 0.11429999768733978, 0.08590000122785568, 0.1031000018119812, 0.18289999663829803, 0.08619999885559082, 0.08969999849796295, 0.09059999883174896, 0.08649999648332596, 0.08649999648332596, 0.2206999957561493, 0.1120000034570694, 0.10080000013113022, 0.08839999884366989, 0.09300000220537186, 0.08669999986886978, 0.1168999969959259, 0.08919999748468399, 0.08980000019073486, 0.10520000010728836, 0.09369999915361404, 0.08780000358819962, 0.08659999817609787, 0.3012999892234802, 0.2281000018119812, 0.0869000032544136, 0.09120000153779984, 0.11479999870061874, 0.0869000032544136, 0.31189998984336853, 0.0869000032544136, 0.0869000032544136, 0.11840000003576279, 0.09570000320672989, 0.11710000038146973, 0.2646999955177307, 0.08640000224113464, 0.09179999679327011, 0.12639999389648438, 0.08699999749660492, 0.12269999831914902, 0.3334999978542328, 0.1160999983549118, 0.10010000318288803, 0.08760000020265579, 0.36090001463890076, 0.08749999850988388, 0.0868000015616417, 0.0908999964594841, 0.10320000350475311, 0.12449999898672104, 0.14259999990463257, 0.2498999983072281, 0.11900000274181366, 0.08910000324249268, 0.11050000041723251, 0.08739999681711197, 0.0908999964594841, 0.08789999783039093, 0.08900000154972076, 0.08730000257492065, 0.08760000020265579, 0.15520000457763672, 0.10109999775886536, 0.11680000275373459, 0.12439999729394913, 0.09830000251531601, 0.09480000287294388, 0.09650000184774399, 0.09369999915361404, 0.08839999884366989, 0.11150000244379044, 0.08900000154972076, 0.08860000222921371, 0.0940999984741211, 0.2831999957561493, 0.09120000153779984, 0.10999999940395355, 0.09589999914169312, 0.18780000507831573, 0.09570000320672989, 0.23819999396800995, 0.08889999985694885, 0.10679999738931656, 0.2711000144481659, 0.08959999680519104, 0.12070000171661377, 0.10949999839067459, 0.09440000355243683, 0.08969999849796295, 0.2345000058412552, 0.09009999781847, 0.09009999781847, 0.09030000120401382, 0.10409999638795853, 0.11659999936819077, 0.11349999904632568, 0.09009999781847, 0.09839999675750732, 0.10040000081062317, 0.14090000092983246, 0.09210000187158585, 0.1720999926328659, 0.09149999916553497, 0.09120000153779984, 0.10750000178813934, 0.09130000323057175, 0.11879999935626984, 0.09130000323057175, 0.18629999458789825, 0.13459999859333038, 0.1152999997138977, 0.35280001163482666, 0.09120000153779984, 0.10809999704360962, 0.10499999672174454, 0.1581999957561493, 0.10180000215768814, 0.10580000281333923, 0.13099999725818634, 0.147599995136261, 0.12020000070333481, 0.09640000015497208, 0.11829999834299088, 0.09319999814033508, 0.094200000166893, 0.10199999809265137, 0.11640000343322754, 0.12070000171661377, 0.13109999895095825, 0.11410000175237656, 0.09889999777078629, 0.09600000083446503, 0.09790000319480896, 0.12229999899864197, 0.09449999779462814, 0.11259999871253967, 0.09570000320672989, 0.1273999959230423, 0.09989999979734421, 0.09470000118017197, 0.15790000557899475, 0.09640000015497208, 0.09880000352859497, 0.3091000020503998, 0.10329999774694443, 0.10239999741315842, 0.10779999941587448, 0.09489999711513519, 0.1324000060558319, 0.09459999948740005, 0.16099999845027924, 0.1395999938249588, 0.1005999967455864, 0.10570000112056732, 0.1720000058412552, 0.14020000398159027, 0.09610000252723694, 0.10949999839067459, 0.12250000238418579, 0.09719999879598618, 0.10809999704360962, 0.11540000140666962, 0.12600000202655792, 0.11540000140666962, 0.09950000047683716, 0.10819999873638153, 0.09759999811649323, 0.09549999982118607, 0.11270000040531158, 0.10010000318288803, 0.11649999767541885, 0.0966000035405159, 0.10130000114440918, 0.14339999854564667, 0.12240000069141388, 0.10080000013113022, 0.10769999772310257, 0.34709998965263367, 0.09759999811649323, 0.10859999805688858, 0.12129999697208405, 0.14730000495910645, 0.23199999332427979, 0.2915000021457672, 0.10939999669790268, 0.10580000281333923, 0.09849999845027924, 0.1273999959230423, 0.15230000019073486, 0.10010000318288803, 0.1031000018119812, 0.10459999740123749, 0.09830000251531601, 0.11299999803304672, 0.10490000247955322, 0.10939999669790268, 0.09929999709129333, 0.09969999641180038, 0.11659999936819077, 0.2069000005722046, 0.09950000047683716, 0.10809999704360962, 0.12710000574588776, 0.0997999981045723, 0.18870000541210175, 0.13179999589920044, 0.19840000569820404, 0.18039999902248383, 0.10000000149011612, 0.1031000018119812, 0.1298999935388565, 0.18310000002384186, 0.11559999734163284, 0.10419999808073044, 0.10140000283718109, 0.1046999990940094, 0.10239999741315842, 0.10109999775886536, 0.2175000011920929, 0.10220000147819519, 0.10199999809265137, 0.10170000046491623, 0.258899986743927, 0.10260000079870224, 0.10180000215768814, 0.10170000046491623, 0.10949999839067459, 0.13050000369548798, 0.11270000040531158, 0.10480000078678131, 0.10270000249147415, 0.12839999794960022, 0.12680000066757202, 0.1151999980211258, 0.10339999943971634, 0.12439999729394913, 0.11289999634027481, 0.10540000349283218, 0.20839999616146088, 0.10610000044107437, 0.1216999962925911, 0.10409999638795853, 0.10490000247955322, 0.13439999520778656, 0.10490000247955322, 0.12970000505447388, 0.2485000044107437, 0.12039999663829803, 0.18129999935626984, 0.1298999935388565, 0.10499999672174454, 0.14249999821186066, 0.1273999959230423, 0.13030000030994415, 0.1054999977350235, 0.1647000014781952, 0.1289999932050705, 0.11089999973773956, 0.1080000028014183, 0.10679999738931656, 0.10729999840259552, 0.12250000238418579, 0.11079999804496765, 0.11940000206232071, 0.11509999632835388, 0.13130000233650208, 0.12880000472068787, 0.10790000110864639, 0.12200000137090683, 0.10869999974966049, 0.12470000237226486, 0.10890000313520432, 0.289900004863739, 0.11209999769926071, 0.3292999863624573, 0.10939999669790268, 0.3001999855041504, 0.13750000298023224, 0.11169999837875366, 0.12020000070333481, 0.13660000264644623, 0.11089999973773956, 0.20419999957084656, 0.15770000219345093, 0.11159999668598175, 0.20239999890327454, 0.14090000092983246, 0.12240000069141388, 0.1454000025987625, 0.11890000104904175, 0.1274999976158142, 0.1396999955177307, 0.13359999656677246, 0.2782000005245209, 0.1348000019788742, 0.15960000455379486, 0.13689999282360077, 0.11670000106096268, 0.11479999870061874, 0.14380000531673431, 0.11509999632835388, 0.14100000262260437, 0.12160000205039978, 0.1421000063419342, 0.11940000206232071, 0.13410000503063202, 0.12559999525547028, 0.2840000092983246, 0.11729999631643295, 0.13510000705718994, 0.1429000049829483, 0.15850000083446503, 0.1274999976158142, 0.11869999766349792, 0.12049999833106995, 0.2289000004529953, 0.125, 0.15549999475479126, 0.14560000598430634, 0.13740000128746033, 0.24250000715255737, 0.3158999979496002, 0.14409999549388885, 0.12150000035762787, 0.12250000238418579, 0.24269999563694, 0.13809999823570251, 0.2240000069141388, 0.12630000710487366, 0.1307000070810318, 0.12489999830722809, 0.12559999525547028, 0.12729999423027039, 0.27149999141693115, 0.12639999389648438, 0.14509999752044678, 0.1289999932050705, 0.12960000336170197, 0.19779999554157257, 0.1590999960899353, 0.16869999468326569, 0.12939999997615814, 0.13449999690055847, 0.1298999935388565, 0.27320000529289246, 0.19169999659061432, 0.13120000064373016, 0.19380000233650208, 0.14589999616146088, 0.1316000074148178, 0.13259999454021454, 0.14839999377727509, 0.15770000219345093, 0.1331000030040741, 0.1889999955892563, 0.1348000019788742, 0.21930000185966492, 0.1639000028371811, 0.14149999618530273, 0.13619999587535858, 0.14949999749660492, 0.13729999959468842, 0.13830000162124634, 0.1404999941587448, 0.15199999511241913, 0.14000000059604645, 0.2712000012397766, 0.15700000524520874, 0.15960000455379486, 0.3522999882698059, 0.1639000028371811, 0.21969999372959137, 0.18330000340938568, 0.1459999978542328, 0.17190000414848328, 0.15649999678134918, 0.19820000231266022, 0.1477999985218048, 0.43959999084472656, 0.1476999968290329, 0.17110000550746918, 0.1462000012397766, 0.1485999971628189, 0.15000000596046448, 0.27970001101493835, 0.1582999974489212, 0.19099999964237213, 0.1656000018119812, 0.21789999306201935, 0.1518000066280365, 0.16500000655651093, 0.1647000014781952, 0.15530000627040863, 0.15649999678134918, 0.26159998774528503, 0.1746000051498413, 0.4018999934196472, 0.22200000286102295, 0.3190000057220459, 0.1632000058889389, 0.18770000338554382, 0.1615000069141388, 0.1632000058889389, 0.2827000021934509, 0.16859999299049377, 0.28380000591278076, 0.1931000053882599, 0.19329999387264252, 0.18369999527931213, 0.271699994802475, 0.16699999570846558, 0.16699999570846558, 0.17910000681877136, 0.17069999873638153, 0.20069999992847443, 0.1965000033378601, 0.17710000276565552, 0.17170000076293945, 0.18070000410079956, 0.42309999465942383, 0.26190000772476196, 0.20010000467300415, 0.19210000336170197, 0.23970000445842743, 0.21310000121593475, 0.23720000684261322, 0.3089999854564667, 0.19259999692440033, 0.18289999663829803, 0.19329999387264252, 0.19339999556541443, 0.26649999618530273, 0.18469999730587006, 0.20280000567436218, 0.21649999916553497, 0.18780000507831573, 0.26919999718666077, 0.19709999859333038, 0.19120000302791595, 0.21359999477863312, 0.22990000247955322, 0.19040000438690186, 0.20080000162124634, 0.2061000019311905, 0.21940000355243683, 0.20749999582767487, 0.21960000693798065, 0.4271000027656555, 0.2037999927997589, 0.29739999771118164, 0.2248000055551529, 0.227400004863739, 0.20250000059604645, 0.21629999577999115, 0.22920000553131104, 0.30790001153945923, 0.20029999315738678, 0.23880000412464142, 0.20559999346733093, 0.20839999616146088, 0.23729999363422394, 0.2903999984264374, 0.40619999170303345, 0.21930000185966492, 0.23520000278949738, 0.21209999918937683, 0.21369999647140503, 0.24539999663829803, 0.2345000058412552, 0.2329999953508377, 0.22200000286102295, 0.23739999532699585, 0.21789999306201935, 0.3179999887943268, 0.23600000143051147, 0.28760001063346863, 0.37700000405311584, 0.22169999778270721, 0.2475000023841858, 0.31360000371932983, 0.22619999945163727, 0.27730000019073486, 0.24490000307559967, 0.2289000004529953, 0.23510000109672546, 0.22910000383853912, 0.2930999994277954, 0.39660000801086426, 0.23420000076293945, 0.23499999940395355, 0.2361000031232834, 0.25769999623298645, 0.250900000333786, 0.24070000648498535, 0.2387000024318695, 0.28450000286102295, 0.27000001072883606, 0.2540999948978424, 0.43290001153945923, 0.23999999463558197, 0.23960000276565552, 0.26170000433921814, 0.26750001311302185, 0.2485000044107437, 0.24650000035762787, 0.26019999384880066, 0.43140000104904175, 0.24860000610351562, 0.37540000677108765, 0.2506999969482422, 0.35920000076293945, 0.25440001487731934, 0.3255000114440918, 0.2603999972343445, 0.2574999928474426, 0.2694999873638153, 0.30550000071525574, 0.31220000982284546, 0.5289999842643738, 0.30979999899864197, 0.2612999975681305, 0.2892000079154968, 0.29739999771118164, 0.26249998807907104, 0.2802000045776367, 0.28610000014305115, 0.2694000005722046, 0.2745000123977661, 0.36719998717308044, 0.27090001106262207, 0.33059999346733093, 0.2793999910354614, 0.2743000090122223, 0.36559998989105225, 0.2709999978542328, 0.28600001335144043, 0.28119999170303345, 0.2782000005245209, 0.30309998989105225, 0.34150001406669617, 0.2870999872684479, 0.2799000144004822, 0.3073999881744385, 0.29580000042915344, 0.29809999465942383, 0.2903999984264374, 0.5134000182151794, 0.2786000072956085, 0.3643999993801117, 0.3109000027179718, 0.3109999895095825, 0.4068000018596649, 0.41130000352859497, 0.3059999942779541, 0.34049999713897705, 0.30660000443458557, 0.3158000111579895, 0.2953999936580658, 0.30720001459121704, 0.5482000112533569, 0.36010000109672546, 0.30660000443458557, 0.35440000891685486, 0.29589998722076416, 0.2955999970436096, 0.2980000078678131, 0.29789999127388, 0.33730000257492065, 0.3628999888896942, 0.3792000114917755, 0.2957000136375427, 0.2946999967098236, 0.29499998688697815, 0.30309998989105225, 0.41339999437332153, 0.29809999465942383, 0.3000999987125397, 0.320499986410141, 0.2944999933242798, 0.31690001487731934, 0.2971000075340271, 0.32749998569488525, 0.29319998621940613, 0.2865999937057495, 0.29339998960494995, 0.3831999897956848, 0.28929999470710754, 0.2946000099182129, 0.2985999882221222, 0.3068000078201294, 0.5516999959945679, 0.2935999929904938, 0.3328000009059906, 0.2985000014305115, 0.3156999945640564, 0.3246000111103058, 0.3224000036716461, 0.2935999929904938, 0.43639999628067017, 0.29829999804496765, 0.37599998712539673, 0.29350000619888306, 0.31859999895095825, 0.3167000114917755, 0.2935999929904938, 0.3052000105381012, 0.4032999873161316, 0.29490000009536743, 0.30230000615119934, 0.29580000042915344, 0.45570001006126404, 0.3610999882221222, 0.43709999322891235, 0.2939000129699707, 0.29409998655319214, 0.3068999946117401, 0.3368000090122223, 0.3440999984741211, 0.3228999972343445, 0.29249998927116394, 0.2915000021457672, 0.42890000343322754, 0.3578999936580658, 0.2904999852180481, 0.47040000557899475, 0.5149999856948853, 0.33719998598098755, 0.3718000054359436, 0.35749998688697815, 0.2930999994277954, 0.31690001487731934, 0.29100000858306885, 0.3822999894618988, 0.2930999994277954, 0.2924000024795532, 0.36469998955726624, 0.30410000681877136, 0.31940001249313354, 0.2896000146865845, 0.30889999866485596, 0.29490000009536743, 0.29829999804496765, 0.29429998993873596, 0.2906999886035919, 0.30820000171661377, 0.2840000092983246, 0.2924000024795532, 0.3018999993801117, 0.2928999960422516, 0.38510000705718994, 0.3549000024795532, 0.29030001163482666, 0.3028999865055084, 0.31630000472068787, 0.2921000123023987, 0.39010000228881836, 0.2881999909877777, 0.2897999882698059, 0.2928999960422516, 0.28940001130104065, 0.2913999855518341, 0.3199999928474426]}, "Fluo": {"backgroundReferenceWell": "E3", "isBackgroundFor": [], "isBackground": false, "backgroundComputeMethod": "calib", "calibCurveInterval": [null, null], "calibCurveSmoothing": 20, "calibCurveExtrapolDistance": 0, "outlier": [0, 0, 0, 0, 0, 0, 0, 0, 0, 0, 0, 0, 0, 0, 0, 0, 0, 0, 0, 0, 0, 0, 0, 0, 0, 0, 0, 0, 0, 0, 0, 0, 0, 0, 0, 0, 0, 0, 0, 0, 0, 0, 0, 0, 0, 0, 0, 0, 0, 0, 0, 0, 0, 0, 0, 0, 0, 0, 0, 0, 0, 0, 0, 0, 0, 0, 0, 0, 0, 0, 0, 0, 0, 0, 0, 0, 0, 0, 0, 0, 0, 0, 0, 0, 0, 0, 0, 0, 0, 0, 0, 0, 0, 0, 0, 0, 0, 0, 0, 0, 0, 0, 0, 0, 0, 0, 0, 0, 0, 0, 0, 0, 0, 0, 0, 0, 0, 0, 0, 0, 0, 0, 0, 0, 0, 0, 0, 0, 0, 0, 0, 0, 0, 0, 0, 0, 0, 0, 0, 0, 0, 0, 0, 0, 0, 0, 0, 0, 0, 0, 0, 0, 0, 0, 0, 0, 0, 0, 0, 0, 0, 0, 0, 0, 0, 0, 0, 0, 0, 0, 0, 0, 0, 0, 0, 0, 0, 0, 0, 0, 0, 0, 0, 0, 0, 0, 0, 0, 0, 0, 0, 0, 0, 0, 0, 0, 0, 0, 0, 0, 0, 0, 0, 0, 0, 0, 0, 0, 0, 0, 0, 0, 0, 0, 0, 0, 0, 0, 0, 0, 0, 0, 0, 0, 0, 0, 0, 0, 0, 0, 0, 0, 0, 0, 0, 0, 0, 0, 0, 0, 0, 0, 0, 0, 0, 0, 0, 0, 0, 0, 0, 0, 0, 0, 0, 0, 0, 0, 0, 0, 0, 0, 0, 0, 0, 0, 0, 0, 0, 0, 0, 0, 0, 0, 0, 0, 0, 0, 0, 0, 0, 0, 0, 0, 0, 0, 0, 0, 0, 0, 0, 0, 0, 0, 0, 0, 0, 0, 0, 0, 0, 0, 0, 0, 0, 0, 0, 0, 0, 0, 0, 0, 0, 0, 0, 0, 0, 0, 0, 0, 0, 0, 0, 0, 0, 0, 0, 0, 0, 0, 0, 0, 0, 0, 0, 0, 0, 0, 0, 0, 0, 0, 0, 0, 0, 0, 0, 0, 0, 0, 0, 0, 0, 0, 0, 0, 0, 0, 0, 0, 0, 0, 0, 0, 0, 0, 0, 0, 0, 0, 0, 0, 0, 0, 0, 0, 0, 0, 0, 0, 0, 0, 0, 0, 0, 0, 0, 0, 0, 0, 0, 0, 0, 0, 0, 0, 0, 0, 0, 0, 0, 0, 0, 0, 0, 0, 0, 0, 0, 0, 0, 0, 0, 0, 0, 0, 0, 0, 0, 0, 0, 0, 0, 0, 0, 0, 0, 0, 0, 0, 0, 0, 0, 0, 0, 0, 0, 0, 0, 0, 0, 0, 0, 0, 0, 0, 0, 0, 0, 0, 0, 0, 0, 0, 0, 0, 0, 0, 0, 0, 0, 0, 0, 0, 0, 0, 0, 0, 0, 0, 0, 0, 0, 0, 0, 0, 0, 0, 0, 0, 0, 0, 0, 0, 0, 0, 0, 0, 0, 0, 0, 0, 0, 0, 0, 0, 0, 0, 0, 0, 0, 0, 0, 0, 0, 0, 0, 0, 0, 0, 0, 0, 0, 0, 0, 0, 0, 0, 0, 0, 0, 0, 0, 0, 0, 0, 0, 0, 0, 0, 0, 0, 0, 0, 0, 0, 0, 0, 0, 0, 0, 0, 0, 0, 0, 0, 0, 0, 0, 0, 0, 0, 0, 0, 0, 0, 0, 0, 0, 0, 0, 0, 0, 0, 0, 0, 0, 0, 0, 0, 0, 1, 0, 0, 0, 0, 1, 0, 0, 0, 0, 0, 0, 0, 1, 0, 0, 0, 0, 0, 1, 0, 0, 0, 0, 0, 0, 0, 0, 0, 0, 1, 0, 0, 0, 0, 0, 0, 0, 0, 0, 0, 0, 0, 0, 0, 0, 0, 0, 0, 0, 0, 0, 0, 1, 0, 0, 0, 0, 0, 0, 0, 0, 0, 0, 0, 0, 0, 0, 0, 0, 1, 0, 0, 0, 0, 0, 0, 0, 0, 0, 0, 0, 0, 0, 0, 0, 0, 1, 0, 0, 0, 0, 0, 0, 0, 0, 0, 0, 0, 0, 0, 1, 1, 0, 0, 0, 0, 0, 0, 0, 0, 0, 0], "outliersFilteringParameter": 80, "trueCurveMarks": [[-5.887013253562741, 130.92269326683294], [230.21483561036976, 137.1571072319202], [421.53611253947884, 224.43890274314217], [583.0963019462821, 317.9551122194514], [697.8890681037476, 461.3466334164589], [822.6021967686484, 766.8329177057357], [933.1433789943558, 1134.6633416458853], [1038.015782644386, 1627.1820448877806], [1110.2927094842717, 2038.6533665835414], [1200.9484123031275, 2182.044887780549], [1332.792268579606, 2256.857855361596]], "time": [0.32235, 2.2645166666666667, 4.206333333333333, 6.14805, 8.089833333333333, 10.0316, 11.973316666666667, 13.914966666666666, 15.8567, 17.79835, 19.74015, 21.681866666666668, 23.623666666666665, 25.56535, 27.507166666666667, 29.449183333333334, 31.391016666666665, 33.33271666666667, 35.274483333333336, 37.21613333333333, 39.1583, 41.09993333333333, 43.04228333333333, 44.984, 46.9256, 48.867416666666664, 50.80911666666667, 52.750766666666664, 54.692433333333334, 56.634283333333336, 58.576116666666664, 60.517833333333336, 62.45965, 64.40136666666666, 66.34315, 68.28511666666667, 70.22686666666667, 72.16866666666667, 74.11041666666667, 76.0522, 77.99396666666667, 79.93561666666666, 81.87751666666666, 83.81925, 85.761, 87.70271666666666, 89.6445, 91.58623333333334, 93.528, 95.46973333333334, 97.41138333333333, 99.35325, 101.29511666666667, 103.2369, 105.1787, 107.12043333333334, 109.06216666666667, 111.00383333333333, 112.94565, 114.8876, 116.82945, 118.7711, 120.71326666666667, 122.6551, 124.59701666666666, 126.53891666666667, 128.48076666666665, 130.4226, 132.36438333333334, 134.30613333333332, 136.24785, 138.18958333333333, 140.13126666666668, 142.07326666666665, 144.01511666666667, 145.95691666666667, 147.89861666666667, 149.84048333333334, 151.7827, 153.72443333333334, 155.66618333333332, 157.608, 159.54975, 161.4915, 163.43321666666668, 165.37488333333334, 167.31683333333334, 169.2585, 171.20033333333333, 173.142, 175.08383333333333, 177.02566666666667, 178.96733333333333, 180.90916666666666, 182.85083333333333, 184.79266666666666, 186.73433333333332, 188.67616666666666, 190.618, 192.55966666666666, 194.50133333333332, 196.44333333333333, 198.38516666666666, 200.327, 202.26866666666666, 204.21033333333332, 206.152, 208.09366666666668, 210.0355, 211.97733333333332, 213.91916666666665, 215.861, 217.80283333333333, 219.7445, 221.68633333333332, 223.62816666666666, 225.57, 227.51183333333333, 229.45366666666666, 231.3955, 233.33733333333333, 235.279, 237.22083333333333, 239.16283333333334, 241.10466666666667, 243.0465, 244.988, 246.92983333333333, 248.87166666666667, 250.81333333333333, 252.755, 254.69683333333333, 256.63866666666667, 258.5805, 260.5221666666667, 262.464, 264.4058333333333, 266.34766666666667, 268.2891666666667, 270.231, 272.17266666666666, 274.1145, 276.0563333333333, 277.998, 279.93983333333335, 281.88166666666666, 283.8233333333333, 285.7651666666667, 287.70683333333335, 289.64866666666666, 291.5903333333333, 293.5321666666667, 295.47383333333335, 297.41583333333335, 299.3575, 301.2991666666667, 303.241, 305.18283333333335, 307.12466666666666, 309.0663333333333, 311.0081666666667, 312.95, 314.89166666666665, 316.83366666666666, 318.7753333333333, 320.71733333333333, 322.6591666666667, 324.60083333333336, 326.5428333333333, 328.48466666666667, 330.4265, 332.36816666666664, 334.31, 336.25166666666667, 338.1935, 340.13533333333334, 342.07716666666664, 344.01883333333336, 345.9605, 347.9021666666667, 349.84383333333335, 351.78583333333336, 353.72766666666666, 355.6695, 357.61133333333333, 359.55316666666664, 361.49483333333336, 363.4365, 365.37833333333333, 367.32, 369.26183333333336, 371.20366666666666, 373.1453333333333, 375.087, 377.02883333333335, 378.9705, 380.9123333333333, 382.854, 384.796, 386.73783333333336, 388.67966666666666, 390.6215, 392.56333333333333, 394.505, 396.44666666666666, 398.3883333333333, 400.3301666666667, 402.272, 404.21366666666665, 406.1555, 408.0971666666667, 410.03866666666664, 411.9805, 413.9223333333333, 415.864, 417.80566666666664, 419.74766666666665, 421.6895, 423.6311666666667, 425.573, 427.51466666666664, 429.4565, 431.39816666666667, 433.3401666666667, 435.282, 437.22383333333335, 439.1655, 441.1073333333333, 443.049, 444.99083333333334, 446.9325, 448.8743333333333, 450.8161666666667, 452.75783333333334, 454.6995, 456.6413333333333, 458.5833333333333, 460.525, 462.46683333333334, 464.4085, 466.3503333333333, 468.292, 470.23383333333334, 472.1755, 474.1173333333333, 476.059, 478.00083333333333, 479.9425, 481.88433333333336, 483.826, 485.7676666666667, 487.7095, 489.65116666666665, 491.593, 493.535, 495.47683333333333, 497.4185, 499.36033333333336, 501.302, 503.2438333333333, 505.1855, 507.12716666666665, 509.069, 511.0106666666667, 512.9525, 514.8941666666667, 516.836, 518.7776666666666, 520.7195, 522.6611666666666, 524.6028333333334, 526.5446666666667, 528.4863333333333, 530.4283333333333, 532.3701666666667, 534.312, 536.2536666666666, 538.1955, 540.1375, 542.0791666666667, 544.0208333333334, 545.9628333333334, 547.9045, 549.8463333333333, 551.788, 553.7298333333333, 555.6715, 557.6133333333333, 559.5551666666667, 561.4971666666667, 563.439, 565.3806666666667, 567.3225, 569.2643333333333, 571.206, 573.1478333333333, 575.0896666666666, 577.0315, 578.9733333333334, 580.915, 582.8568333333334, 584.7985, 586.7401666666667, 588.682, 590.6236666666666, 592.5653333333333, 594.507, 596.4488333333334, 598.3903333333334, 600.3321666666667, 602.274, 604.2156666666667, 606.1573333333333, 608.0991666666666, 610.041, 611.9826666666667, 613.9245, 615.8663333333334, 617.8078333333333, 619.7496666666667, 621.6911666666666, 623.633, 625.5746666666666, 627.5163333333334, 629.458, 631.3998333333333, 633.3416666666667, 635.2836666666667, 637.2253333333333, 639.1671666666666, 641.1088333333333, 643.0505, 644.9923333333334, 646.934, 648.8758333333334, 650.8176666666667, 652.7593333333333, 654.701, 656.6428333333333, 658.5843333333333, 660.5263333333334, 662.468, 664.4096666666667, 666.3515, 668.2933333333333, 670.2351666666667, 672.1768333333333, 674.1185, 676.0603333333333, 678.002, 679.9438333333334, 681.8855, 683.8273333333333, 685.769, 687.7106666666666, 689.6526666666666, 691.5943333333333, 693.536, 695.4778333333334, 697.4196666666667, 699.3615, 701.303, 703.245, 705.1866666666666, 707.1285, 709.07, 711.012, 712.9536666666667, 714.8955, 716.8373333333333, 718.779, 720.7208333333333, 722.6625, 724.6041666666666, 726.546, 728.4876666666667, 730.4295, 732.3711666666667, 734.313, 736.255, 738.1966666666667, 740.1383333333333, 742.0801666666666, 744.0218333333333, 745.9636666666667, 747.9053333333334, 749.847, 751.7886666666667, 753.7303333333333, 755.672, 757.6138333333333, 759.5555, 761.4971666666667, 763.439, 765.3806666666667, 767.3225, 769.2641666666667, 771.206, 773.1476666666666, 775.0895, 777.0313333333334, 778.973, 780.9148333333334, 782.8565, 784.7983333333333, 786.74, 788.6818333333333, 790.6236666666666, 792.5653333333333, 794.507, 796.4488333333334, 798.3906666666667, 800.3325, 802.2743333333333, 804.216, 806.1576666666666, 808.0995, 810.0411666666666, 811.983, 813.9248333333334, 815.8665, 817.8083333333333, 819.75, 821.6916666666667, 823.6335, 825.5753333333333, 827.517, 829.459, 831.4006666666667, 833.3425, 835.2841666666667, 837.226, 839.1676666666667, 841.1095, 843.0511666666666, 844.993, 846.9351666666666, 848.877, 850.8191666666667, 852.761, 854.7026666666667, 856.6443333333333, 858.5861666666667, 860.528, 862.4696666666666, 864.4115, 866.3531666666667, 868.295, 870.2366666666667, 872.1783333333333, 874.1201666666667, 876.0618333333333, 878.0036666666666, 879.9453333333333, 881.8871666666666, 883.829, 885.7706666666667, 887.7123333333333, 889.6541666666667, 891.596, 893.5376666666667, 895.4795, 897.4211666666666, 899.363, 901.3046666666667, 903.2465, 905.1881666666667, 907.13, 909.0716666666667, 911.0133333333333, 912.9551666666666, 914.897, 916.8386666666667, 918.7803333333334, 920.7221666666667, 922.6638333333333, 924.6056666666667, 926.5473333333333, 928.4891666666666, 930.4308333333333, 932.3726666666666, 934.3143333333334, 936.2561666666667, 938.1981666666667, 940.1401666666667, 942.0818333333333, 944.0236666666667, 945.9655, 947.9073333333333, 949.849, 951.7908333333334, 953.7326666666667, 955.6743333333334, 957.6161666666667, 959.5578333333333, 961.4998333333333, 963.4416666666667, 965.3833333333333, 967.325, 969.2668333333334, 971.2085, 973.1501666666667, 975.092, 977.0338333333333, 978.9756666666667, 980.9173333333333, 982.8591666666666, 984.8008333333333, 986.7425, 988.6843333333334, 990.626, 992.568, 994.5096666666667, 996.4515, 998.3933333333333, 1000.3351666666666, 1002.277, 1004.219, 1006.1606666666667, 1008.1023333333334, 1010.0441666666667, 1011.9858333333333, 1013.9276666666667, 1015.8693333333333, 1017.8111666666666, 1019.753, 1021.6948333333333, 1023.6365, 1025.5783333333334, 1027.52, 1029.4618333333333, 1031.4036666666666, 1033.3453333333334, 1035.287, 1037.2288333333333, 1039.1705, 1041.1123333333333, 1043.0543333333333, 1044.9961666666666, 1046.9381666666666, 1048.8798333333334, 1050.8216666666667, 1052.7635, 1054.7053333333333, 1056.647, 1058.5888333333332, 1060.5305, 1062.4723333333334, 1064.414, 1066.3558333333333, 1068.2975, 1070.2391666666667, 1072.181, 1074.1226666666666, 1076.0643333333333, 1078.006, 1079.9478333333334, 1081.8896666666667, 1083.8316666666667, 1085.7735, 1087.7153333333333, 1089.657, 1091.5988333333332, 1093.5406666666668, 1095.4823333333334, 1097.4241666666667, 1099.3658333333333, 1101.3076666666666, 1103.2493333333334, 1105.1911666666667, 1107.133, 1109.0746666666666, 1111.0163333333333, 1112.9583333333333, 1114.8998333333334, 1116.8418333333334, 1118.7836666666667, 1120.7253333333333, 1122.6671666666666, 1124.609, 1126.5506666666668, 1128.4923333333334, 1130.4341666666667, 1132.3758333333333, 1134.3176666666666, 1136.2595, 1138.2011666666667, 1140.143, 1142.0848333333333, 1144.0266666666666, 1145.9683333333332, 1147.9101666666666, 1149.8516666666667, 1151.7935, 1153.7351666666666, 1155.6771666666666, 1157.619, 1159.5606666666667, 1161.5025, 1163.4443333333334, 1165.3861666666667, 1167.3276666666666, 1169.2696666666666, 1171.2111666666667, 1173.153, 1175.0948333333333, 1177.0365, 1178.9783333333332, 1180.9203333333332, 1182.8621666666666, 1184.804, 1186.7458333333334, 1188.6876666666667, 1190.6293333333333, 1192.5711666666666, 1194.5128333333334, 1196.4546666666668, 1198.3965, 1200.3383333333334, 1202.2801666666667, 1204.2218333333333, 1206.1636666666666, 1208.1053333333334, 1210.0471666666667, 1211.989, 1213.931, 1215.8726666666666, 1217.8143333333333, 1219.7563333333333, 1221.698, 1223.6398333333334, 1225.5816666666667, 1227.5233333333333, 1229.4651666666666,
[truncated: 3,937,816 more chars]
