# Supplementary material for: WellInverter: a web application for the analysis of fluorescent reporter gene data
Source: BMC Bioinformatics. 2019 Jun 11;20:309. doi: 10.1186/s12859-019-2920-4 (PMC6558888; doi:10.1186/s12859-019-2920-4)
Supplement: Supplementary file 2 — Table with data on relation between growth rate and reporter concentration..xlsx file with data used for plotting Fig. 10 in main text and the supplementary figure in Additional file 3 (XLSX 15 kb) [file 12859_2019_2920_MOESM2_ESM.xlsx]

## Sheet: pRM
Data for Figure 10 of main text. The growth rate (in doublings/h) and the reporter concentration normalized wrt the concentration in the first condition (M9 0.1% glc) have been computed for each of the conditions from the data exported from WellInverter, as described in the main text.
Condition	Growth rate (dbl/h)	SD growth rate (dbl/h)	Normalized reporter concentration	SD normalized reporter concentration
M9 + 0.1% glc	1.07742331	0.03236723	1	0.07436095
M9 + 0.1% glc + 0.1% casa	1.41797185	0.07080655	0.92466191	0.09117545
M9 + 0.1% gly	0.68393242	0.021725	1.69896005	0.05183754
M9 + 0.1% gal	0.44078081	0.03095326	1.6161377	0.04663947
M9 + 0.1% ace	0.35327247	0.01630131	1.87438103	0.08349589
M9 + 0.1% mal	0.86410192	0.05606606	1.57608558	0.08016498
LB	2.55592046	0.1166029	0.30156951	0.08349712
LB + 0.1% glc	2.48723363	0.19668632	0.27097581	0.12983767
LB + 0.1% mal	2.51427152	0.10309189	0.20522248	0.0757928
LB + 0.1% gly	2.51943146	0.09181542	0.34254208	0.09920554

## Sheet: pacs
Data for Additional Figure 2 of main text. The growth rate (in doublings/h) and the reporter concentration normalized wrt the concentration in the first condition (M9 0.1% glc) have been computed for each of the conditions from the data exported from WellInverter, as described in the main text.
Condition	Growth rate (dbl/h)	SD growth rate (dbl/h)	Normalized reporter concentration	SD normalized reporter concentration
M9 + 0.2% glc	1.00434349	0.02442277	1	0.38757625
M9 + 0.2% gly	0.60507702	0.02414454	4.20758066	0.17097594
M9 + 0.2% ace	0.39232389	0.01128004	9.96129771	0.43875443
LB	2.31547575	0.06876568	1.12192213	0.55169478
LB + 0.2% glc	2.83260911	0.13710482	1.4620441	1.2145902
LB + 0.2% ace	1.92685642	0.08847013	0.21398983	0.78464826
